# Supplementary material for: Actomyosin forces trigger a conformational change in desmoplakin within desmosomes
Source: Nat Commun. 2025 Oct 10;16:9052. doi: 10.1038/s41467-025-64124-4 (PMC12514153; doi:10.1038/s41467-025-64124-4)
Supplement: Supplementary file 6 — Source Data [file 41467_2025_64124_MOESM6_ESM.xlsx]

## Sheet: Fig. 1I
Desmosom widths (DPC-DPC distance) raw data for MCF WT, K19-KO, and K19-Rescue cells (unit: nm)					Desmosome widths (DPC-DPC distance) means and standard deviation ( unit: nm)
WT	KO	K19-Rescue				sample (n)	mean	standard deviation	Kruskal-Wallis Test, followed by Dunn's multiple comparison Test (P-adusted using Holm method)
0.405629	0.338024	0.292954			WT	630	335	61	1.034e-12
0.247885	0.29295	0.31549			KO	505	264	65
0.270419	0.18028	0.360559
0.36056	0.247884	0.247885			K19-Rescue	716	321	57	1.55e-09
0.360559	0.338024	0.383094			KO	505	264	65
0.428165	0.29295	0.31549
0.292955	0.157744	0.428165			WT	630	335	61	0.158
0.292955	0.247885	0.36056			K19-Rescue	716	321	57
0.383094	0.27042	0.338025
0.383094	0.27042	0.292954
0.405629	0.27042	0.270419
0.40563	0.27042	0.36056
0.473235	0.292955	0.202815
0.292955	0.20282	0.338024
0.338024	0.24789	0.360559
0.27042	0.405629	0.315489
0.338025	0.18028	0.360559
0.405629	0.20282	0.338024
0.31549	0.247885	0.383094
0.315489	0.315489	0.338025
0.292955	0.33803	0.31549
0.473234	0.40563	0.292955
0.428164	0.225349	0.338024
0.270419	0.225349	0.36056
0.315489	0.20281	0.31549
0.315489	0.31549	0.247885
0.27042	0.31549	0.450699
0.383095	0.292955	0.338024
0.36056	0.22535	0.36056
0.360559	0.225349	0.338025
0.383094	0.27042	0.292954
0.338024	0.315489	0.36056
0.338025	0.360559	0.338024
0.292955	0.292955	0.247884
0.247884	0.338024	0.405629
0.405629	0.18028	0.405629
0.247884	0.338025	0.292955
0.315489	0.292955	0.383095
0.27042	0.22535	0.31549
0.292954	0.225349	0.247885
0.292954	0.338025	0.292954
0.40563	0.292954	0.383094
0.40563	0.29295	0.315489
0.292955	0.225349	0.135209
0.292955	0.29296	0.405629
0.338025	0.18028	0.27042
0.338025	0.338025	0.315489
0.360559	0.338025	0.247885
0.202815	0.292954	0.292954
0.315489	0.31549	0.360559
0.360559	0.24789	0.292955
0.22535	0.27042	0.22535
0.338025	0.13521	0.36056
0.338025	0.270419	0.247885
0.292954	0.33803	0.383095
0.338024	0.270419	0.405629
0.383094	0.18028	0.36056
0.450699	0.383095	0.292955
0.315489	0.31549	0.338024
0.27042	0.22535	0.202815
0.31549	0.315489	0.22535
0.292955	0.157745	0.36056
0.31549	0.18028	0.292954
0.360559	0.13521	0.405629
0.27042	0.31549	0.338024
0.31549	0.202815	0.247885
0.36056	0.29295	0.292955
0.36056	0.338025	0.27042
0.428164	0.27042	0.31549
0.27042	0.31549	0.383094
0.383094	0.20281	0.292955
0.315489	0.247884	0.36056
0.383095	0.36056	0.247885
0.292954	0.338024	0.383094
0.292954	0.36056	0.383095
0.360559	0.292954	0.360559
0.338025	0.315489	0.27042
0.338024	0.22535	0.383094
0.338025	0.202814	0.292955
0.338025	0.27042	0.31549
0.315489	0.22535	0.225349
0.450699	0.29295	0.338024
0.40563	0.24788	0.405629
0.383095	0.15774	0.202815
0.270419	0.225349	0.31549
0.338025	0.270419	0.338025
0.428164	0.202815	0.27042
0.360559	0.202815	0.36056
0.360559	0.27042	0.360559
0.405629	0.22535	0.338024
0.225349	0.15775	0.315489
0.518304	0.292955	0.247885
0.450699	0.31549	0.338024
0.247885	0.4507	0.360559
0.315489	0.15775	0.383094
0.36056	0.24788	0.405629
0.40563	0.292954	0.247884
0.428164	0.22535	0.383095
0.383095	0.18028	0.247884
0.383094	0.18028	0.360559
0.338024	0.202815	0.338025
0.247885	0.27042	0.383094
0.338024	0.292954	0.292955
0.292954	0.27042	0.338024
0.338024	0.27042	0.338025
0.315489	0.22535	0.338025
0.338025	0.225349	0.383095
0.18028	0.247885	0.27042
0.31549	0.20281	0.157745
0.405629	0.22535	0.202814
0.428164	0.27042	0.22535
0.338025	0.225349	0.383095
0.247884	0.270419	0.31549
0.383095	0.29295	0.157745
0.27042	0.270419	0.338025
0.473234	0.27042	0.292954
0.428165	0.27042	0.428164
0.428164	0.24788	0.247885
0.22535	0.247884	0.428164
0.315489	0.22535	0.247885
0.338025	0.315489	0.428164
0.292954	0.36056	0.27042
0.292954	0.33802	0.22535
0.338024	0.29296	0.36056
0.27042	0.27042	0.247885
0.27042	0.247884	0.383094
0.315489	0.202815	0.36056
0.292954	0.36056	0.428164
0.40563	0.20282	0.338024
0.315489	0.22535	0.202815
0.338025	0.202814	0.247885
0.27042	0.202814	0.292955
0.22535	0.27042	0.247884
0.4507	0.24788	0.270419
0.383094	0.292955	0.338024
0.405629	0.36056	0.157745
0.225349	0.22535	0.405629
0.225349	0.270419	0.338025
0.383094	0.247885	0.338025
0.270419	0.18028	0.383094
0.31549	0.360559	0.315489
0.428165	0.247885	0.315489
0.36056	0.33802	0.27042
0.338025	0.270419	0.383095
0.383095	0.247884	0.315489
0.27042	0.27042	0.36056
0.428165	0.31549	0.31549
0.31549	0.292954	0.428164
0.428164	0.225346	0.338024
0.405629	0.27042	0.202815
0.31549	0.27042	0.36056
0.31549	0.247884	0.27042
0.315489	0.18028	0.292955
0.428164	0.22535	0.36056
0.383094	0.18028	0.360559
0.428164	0.315489	0.405629
0.225349	0.225349	0.338025
0.450699	0.22535	0.292955
0.338024	0.24788	0.36056
0.360559	0.202814	0.292955
0.338025	0.20282	0.383095
0.27042	0.27042	0.40563
0.157744	0.247885	0.292955
0.383095	0.27042	0.31549
0.270419	0.22535	0.292955
0.405629	0.20282	0.315489
0.428164	0.20281	0.247885
0.405629	0.31549	0.31549
0.292954	0.20281	0.405629
0.360559	0.27042	0.292955
0.315489	0.360559	0.383095
0.247884	0.202815	0.383095
0.450699	0.202814	0.315489
0.292955	0.27042	0.31549
0.292955	0.36056	0.338025
0.292954	0.31549	0.338024
0.40563	0.202814	0.383095
0.202815	0.13521	0.31549
0.428164	0.225349	0.247885
0.315489	0.20281	0.338024
0.338024	0.315489	0.338024
0.360559	0.270419	0.36056
0.338024	0.202814	0.40563
0.36056	0.22535	0.247884
0.338024	0.360559	0.247884
0.36056	0.247885	0.315489
0.315489	0.292954	0.315489
0.383094	0.27042	0.247885
0.27042	0.18028	0.292954
0.360559	0.42816	0.247884
0.247885	0.247884	0.315489
0.360559	0.247885	0.315489
0.315489	0.247884	0.31549
0.202815	0.31549	0.247885
0.315489	0.292955	0.338025
0.383094	0.27042	0.338025
0.36056	0.202814	0.270419
0.338025	0.27042	0.383095
0.292954	0.338024	0.338025
0.36056	0.383095	0.383094
0.180279	0.292954	0.405629
0.292955	0.270419	0.27042
0.4507	0.18028	0.338024
0.202815	0.27042	0.383094
0.338025	0.338025	0.405629
0.22535	0.270419	0.40563
0.31549	0.15775	0.31549
0.27042	0.247885	0.270419
0.360559	0.27042	0.31549
0.292954	0.338024	0.338024
0.270419	0.247885	0.360559
0.360559	0.247885	0.360559
0.247884	0.247884	0.247885
0.360559	0.202815	0.292955
0.292954	0.22535	0.270419
0.383094	0.270419	0.360559
0.225349	0.247884	0.31549
0.247884	0.202815	0.247885
0.338024	0.315489	0.292955
0.31549	0.18028	0.315489
0.338025	0.18028	0.405629
0.27042	0.315489	0.338025
0.405629	0.225349	0.428164
0.292955	0.315489	0.270419
0.405629	0.360559	0.247884
0.360559	0.270419	0.40563
0.315489	0.225349	0.315489
0.338025	0.22535	0.22535
0.40563	0.202814	0.292955
0.338025	0.15775	0.360559
0.360559	0.247885	0.40563
0.247884	0.292955	0.40563
0.360559	0.27042	0.292955
0.27042	0.27042	0.428164
0.202815	0.315489	0.31549
0.383094	0.247885	0.22535
0.31549	0.31549	0.338024
0.315489	0.247884	0.247884
0.383094	0.27042	0.383095
0.405629	0.292955	0.315489
0.338024	0.22535	0.31549
0.40563	0.247884	0.338025
0.22535	0.27042	0.292954
0.40563	0.292955	0.315489
0.36056	0.315489	0.315489
0.36056	0.13521	0.383095
0.247884	0.31549	0.247885
0.383094	0.24789	0.292954
0.450699	0.31549	0.315489
0.292955	0.22535	0.338025
0.383094	0.27042	0.338024
0.270419	0.20281	0.270419
0.22535	0.31549	0.36056
0.428164	0.18028	0.225349
0.360559	0.292954	0.360559
0.338025	0.27042	0.247884
0.270419	0.27042	0.292955
0.383094	0.29295	0.315489
0.157745	0.31549	0.40563
0.292955	0.383094	0.315489
0.338025	0.22535	0.292955
0.292955	0.202814	0.292955
0.428165	0.24789	0.338025
0.292954	0.13521	0.315489
0.383095	0.20281	0.315489
0.315489	0.360559	0.383094
0.360559	0.270419	0.428165
0.292955	0.22535	0.36056
0.360559	0.202814	0.292954
0.405629	0.270419	0.315489
0.338024	0.202814	0.40563
0.40563	0.180279	0.247885
0.247885	0.247885	0.40563
0.270419	0.22535	0.292955
0.383094	0.27042	0.360559
0.383094	0.292954	0.428164
0.202814	0.36056	0.247884
0.292955	0.22535	0.360559
0.383095	0.27042	0.31549
0.338024	0.247885	0.315489
0.338024	0.36056	0.315489
0.315489	0.247884	0.247884
0.360559	0.292954	0.315489
0.292955	0.24788	0.27042
0.270419	0.36056	0.22535
0.383094	0.270419	0.338024
0.338025	0.292954	0.202815
0.383094	0.405629	0.338024
0.315489	0.292954	0.338024
0.428164	0.315489	0.31549
0.338025	0.22535	0.292954
0.360559	0.202815	0.360559
0.383094	0.22535	0.405629
0.338025	0.338024	0.270419
0.36056	0.247884	0.247885
0.270419	0.31549	0.428164
0.292954	0.247884	0.360559
0.36056	0.27042	0.405629
0.383094	0.36056	0.292954
0.338024	0.22535	0.315489
0.383094	0.225349	0.315489
0.315489	0.15774	0.360559
0.338025	0.36056	0.292954
0.360559	0.338025	0.292955
0.292954	0.20282	0.22535
0.383094	0.202814	0.247885
0.157745	0.247885	0.383094
0.36056	0.31549	0.292955
0.383094	0.40563	0.338025
0.383094	0.247884	0.315489
0.4507	0.22535	0.31549
0.18028	0.29295	0.360559
0.292955	0.247884	0.36056
0.292954	0.31549	0.18028
0.383094	0.247885	0.40563
0.338024	0.247884	0.315489
0.428164	0.29295	0.225349
0.338024	0.202815	0.270419
0.383095	0.180279	0.292954
0.428165	0.20282	0.338025
0.40563	0.22535	0.338024
0.292954	0.225349	0.36056
0.36056	0.247884	0.383094
0.428164	0.20281	0.428164
0.31549	0.292954	0.360559
0.247885	0.247884	0.247885
0.27042	0.31549	0.338025
0.292954	0.292955	0.405629
0.27042	0.27042	0.338025
0.383095	0.22535	0.338024
0.428164	0.247884	0.292954
0.27042	0.383094	0.36056
0.40563	0.315489	0.315489
0.292954	0.247885	0.383094
0.383095	0.31549	0.292955
0.315489	0.40563	0.292954
0.31549	0.27042	0.27042
0.428164	0.31549	0.36056
0.360559	0.247884	0.383095
0.31549	0.27042	0.405629
0.36056	0.22535	0.405629
0.383094	0.270419	0.338025
0.405629	0.157745	0.315489
0.383095	0.247885	0.247885
0.428164	0.20281	0.360559
0.247884	0.247884	0.405629
0.315489	0.22535	0.315489
0.383094	0.292954	0.360559
0.40563	0.292955	0.292955
0.36056	0.247885	0.292954
0.292954	0.315489	0.338025
0.338024	0.270419	0.31549
0.36056	0.24789	0.383095
0.270419	0.24789	0.27042
0.338024	0.31549	0.27042
0.36056	0.247884	0.270419
0.473234	0.315489	0.36056
0.473234	0.247885	0.428164
0.338024	0.157744	0.315489
0.428164	0.157745	0.22535
0.31549	0.157745	0.31549
0.270419	0.18028	0.202815
0.27042	0.22535	0.247885
0.292955	0.29295	0.383094
0.360559	0.29296	0.338025
0.292955	0.292954	0.270419
0.315489	0.405629	0.27042
0.360559	0.27042	0.292955
0.405629	0.20282	0.270419
0.157745	0.36056	0.292954
0.383095	0.22535	0.225349
0.292955	0.22535	0.292955
0.292954	0.20282	0.292955
0.292954	0.292955	0.405629
0.180279	0.383094	0.180279
0.247885	0.292954	0.473234
0.338025	0.24789	0.383095
0.202814	0.31549	0.450699
0.360559	0.225349	0.36056
0.360559	0.24789	0.31549
0.36056	0.157745	0.27042
0.36056	0.27042	0.27042
0.4507	0.315489	0.31549
0.315489	0.270419	0.315489
0.338024	0.18028	0.338024
0.202814	0.20281	0.270419
0.40563	0.292955	0.338024
0.495769	0.22535	0.31549
0.338025	0.18028	0.360559
0.428165	0.247885	0.405629
0.292955	0.40563	0.247885
0.338024	0.315489	0.338024
0.338024	0.315489	0.338024
0.405629	0.40563	0.27042
0.31549	0.315489	0.360559
0.383094	0.180279	0.22535
0.315489	0.225349	0.40563
0.315489	0.3831	0.36056
0.428164	0.202815	0.40563
0.31549	0.383095	0.338024
0.338025	0.292954	0.27042
0.292955	0.338024	0.31549
0.4507	0.22535	0.405629
0.292954	0.360559	0.292954
0.27042	0.31549	0.292954
0.360559	0.22535	0.315489
0.383094	0.22535	0.202815
0.31549	0.20281	0.338025
0.202814	0.292955	0.315489
0.383094	0.15774	0.292955
0.383095	0.292955	0.360559
0.36056	0.383094	0.292955
0.292954	0.36056	0.405629
0.292954	0.27042	0.18028
0.338025	0.22535	0.31549
0.27042	0.18028	0.292955
0.383095	0.247885	0.383095
0.247885	0.247884	0.31549
0.360559	0.27042	0.31549
0.338024	0.225349	0.405629
0.202814	0.247884	0.428164
0.338024	0.450699	0.360559
0.180279	0.315489	0.338024
0.360559	0.247884	0.22535
0.405629	0.18028	0.292955
0.338024	0.36056	0.36056
0.338024	0.292954	0.383095
0.338024	0.40563	0.383094
0.315489	0.29296	0.383094
0.383094	0.338025	0.383094
0.338025	0.360559	0.27042
0.202814	0.225349	0.383094
0.36056	0.360559	0.315489
0.383094	0.11267	0.31549
0.292954	0.22535	0.292955
0.270419	0.33803	0.31549
0.383095	0.27042	0.27042
0.383094	0.15774	0.40563
0.292954	0.36056	0.338025
0.31549	0.31549	0.31549
0.292955	0.22535	0.247885
0.247884	0.225349	0.292955
0.31549	0.13521	0.292955
0.360559	0.18028	0.270419
0.428164	0.338024	0.270419
0.428164	0.292955	0.338025
0.338024	0.428165	0.405629
0.22535	0.428164	0.247884
0.338025	0.22535	0.27042
0.428164	0.270419	0.338025
0.18028	0.292955	0.360559
0.27042	0.20282	0.27042
0.315489	0.202815	0.27042
0.36056	0.270419	0.27042
0.292955	0.18028	0.428164
0.270419	0.27042	0.360559
0.383095	0.383095	0.36056
0.36056	0.292955	0.292954
0.383095	0.225349	0.22535
0.360559	0.36056	0.338025
0.270419	0.202814	0.292954
0.31549	0.157744	0.36056
0.338025	0.338025	0.315489
0.315489	0.270419	0.31549
0.428165	0.18028	0.292954
0.247884	0.247885	0.383094
0.450699	0.247885	0.292954
0.338025	0.18028	0.292955
0.383094	0.22535	0.292954
0.428164	0.247885	0.338025
0.292954	0.27042	0.315489
0.270419	0.20281	0.360559
0.27042	0.292955	0.338025
0.247884	0.292954	0.315489
0.315489	0.15774	0.315489
0.292954	0.338025	0.202815
0.40563	0.247885	0.292954
0.40563	0.27042	0.270419
0.247885	0.247885	0.292954
0.315489	0.225349	0.292955
0.49577	0.20282	0.315489
0.270419	0.36056	0.31549
0.27042	0.292954	0.36056
0.428164	0.27042	0.270419
0.405629	0.247885	0.4507
0.202814	0.22535	0.338024
0.383094	0.20282	0.292955
0.292954	0.22535	0.338025
0.338025	0.27042	0.270419
0.27042	0.270419	0.292955
0.338024	0.270419	0.27042
0.315489	0.270419	0.338024
0.315489	0.202815	0.292954
0.315489	0.29296	0.292954
0.315489	0.247885	0.315489
0.383094	0.247884	0.27042
0.36056	0.315489	0.473234
0.36056	0.292955	0.383095
0.360559	0.338025	0.338025
0.270419	0.315489	0.360559
0.27042	0.270419	0.36056
0.292954	0.225349	0.383094
0.31549	0.292955	0.36056
0.292955	0.20281	0.338025
0.22535	0.20282	0.315489
0.338024		0.27042
0.292954		0.383095
0.360559		0.36056
0.405629		0.360559
0.383095		0.292955
0.225349		0.338024
0.270419		0.383094
0.24788		0.315489
0.495769		0.270419
0.31549		0.338024
0.292955		0.225349
0.31549		0.338024
0.383094		0.270419
0.428164		0.360559
0.338024		0.31549
0.360559		0.338024
0.383094		0.292954
0.360559		0.383094
0.383094		0.292955
0.360559		0.31549
0.315489		0.22535
0.450699		0.383095
0.383094		0.338024
0.383094		0.292954
0.405629		0.315489
0.360559		0.383095
0.315489		0.383094
0.405629		0.360559
0.360559		0.338024
0.338024		0.270419
0.247884		0.292954
0.338025		0.405629
0.36056		0.338024
0.31549		0.428164
0.360559		0.270419
0.292955		0.36056
0.405629		0.36056
0.36056		0.270419
0.315489		0.292955
0.247884		0.292955
0.338025		0.4507
0.36056		0.31549
0.292954		0.360559
0.338025		0.247884
0.338024		0.315489
0.383094		0.383095
0.540839		0.383095
0.338024		0.405629
0.428165		0.247884
0.22535		0.27042
0.405629		0.292955
0.473235		0.338025
0.360559		0.13521
0.360559		0.383094
0.450699		0.360559
0.247884		0.247884
0.247885		0.292955
0.338025		0.338024
0.383095		0.202815
0.270419		0.450699
0.247884		0.292955
0.315489		0.36056
0.157744		0.315489
0.247885		0.247884
0.36056		0.292954
0.338024		0.292954
0.360559		0.292955
0.292954		0.383095
0.315489		0.338024
0.292955		0.338025
0.292954		0.405629
0.157744		0.360559
0.292955		0.292954
0.338024		0.338025
0.36056		0.36056
0.315489		0.292955
0.157745		0.338025
0.338024		0.338025
0.338025		0.22535
0.31549		0.292955
0.383094		0.360559
0.270419		0.27042
0.315489		0.338024
0.360559		0.315489
0.270419		0.383095
0.247884		0.292955
0.405629		0.27042
0.338024		0.315489
0.22535		0.383094
0.40563		0.383094
0.338024		0.270419
0.405629		0.292954
0.383095		0.13521
0.338024		0.27042
0.270419		0.315489
0.292955		0.383094
0.36056		0.360559
0.360559		0.40563
0.338024		0.292954
0.383095		0.338025
0.36056		0.18028
0.360559		0.383094
0.202814		0.292954
0.360559		0.22535
0.360559		0.225349
0.292954		0.360559
0.315489		0.292954
0.40563		0.315489
0.315489		0.292955
0.27042		0.292955
0.360559		0.450699
0.338024		0.315489
0.292955		0.18028
0.428164		0.360559
0.338024		0.315489
0.40563		0.360559
0.405629		0.292955
0.40563		0.31549
0.338025		0.292955
0.383094		0.27042
0.292954		0.27042
0.405629		0.338025
0.247885		0.360559
0.495769		0.247885
0.338024		0.360559
		0.292954
		0.27042
		0.22535
		0.315489
		0.338025
		0.22535
		0.27042
		0.270419
		0.31549
		0.292954
		0.292954
		0.292954
		0.292955
		0.338024
		0.315489
		0.292955
		0.31549
		0.315489
		0.315489
		0.225349
		0.338024
		0.338024
		0.292954
		0.292955
		0.292954
		0.360559
		0.383095
		0.315489
		0.338024
		0.270419
		0.27042
		0.383094
		0.338024
		0.36056
		0.292954
		0.292955
		0.428164
		0.292954
		0.338024
		0.31549
		0.338024
		0.405629
		0.292955
		0.338024
		0.338025
		0.360559
		0.27042
		0.40563
		0.383094
		0.225349
		0.31549
		0.338025
		0.292955
		0.360559
		0.31549
		0.202814
		0.383094
		0.31549
		0.360559
		0.202814
		0.40563
		0.360559
		0.36056
		0.360559
		0.338025
		0.428164
		0.36056
		0.338024
		0.247885
		0.360559
		0.31549
		0.405629
		0.383094
		0.360559
		0.360559
		0.247884
		0.315489
		0.338025
		0.270419
		0.450699
		0.383095
		0.247885
		0.338025
		0.292954
		0.31549
		0.292954

## Sheet: Fig. 2C
Co-IP of K19 in MCF7 WT Cells – Blotting for DP (top panel), K19 (middle panel), and F-actin (bottom panel)
	*All gels were exposed using identical settings and exposure durations across trials.
	*Boxes highlight the specific regions corresponding to the detected signals on each gel.
	M: Marker					HC: antibody heavy chain					LC: antibody light chain

## Sheet: Fig. 2E
Desmosom widths (DPC-DPC distance) raw data for MCF WT, K19-KO, and Blebbistatin-treated WT cells (unit: nm)					Desmosome widths (DPC-DPC distance) means and standard deviation ( unit: nm)
WT	KO	WT+Blebb				sample (n)	mean	standard deviation	Kruskal-Wallis Test, followed by Dunn's multiple comparison Test (P-adusted using Holm method)
0.405629	0.338024	0.247884			WT	630	335	61	7.36761e-11
0.247885	0.29295	0.18028			KO	505	264	65
0.270419	0.18028	0.22535
0.36056	0.247884	0.247884			WT+Blebb	650	263	62	0.847
0.360559	0.338024	0.338024			KO	505	264	65
0.428165	0.29295	0.18028
0.292955	0.157744	0.22535			WT	630	335	61	1.05e-12
0.292955	0.247885	0.247884			WT+Blebb	650	263	62
0.383094	0.27042	0.18028
0.383094	0.27042	0.36056
0.405629	0.27042	0.135209
0.40563	0.27042	0.405629
0.473235	0.292955	0.27042
0.292955	0.20282	0.27042
0.338024	0.24789	0.270419
0.27042	0.405629	0.27042
0.338025	0.18028	0.31549
0.405629	0.20282	0.225349
0.31549	0.247885	0.18028
0.315489	0.315489	0.22535
0.292955	0.33803	0.247885
0.473234	0.40563	0.202815
0.428164	0.225349	0.202814
0.270419	0.225349	0.247885
0.315489	0.20281	0.38309
0.315489	0.31549	0.225349
0.27042	0.31549	0.405629
0.383095	0.292955	0.22535
0.36056	0.22535	0.24788
0.360559	0.225349	0.31549
0.383094	0.27042	0.292954
0.338024	0.315489	0.338024
0.338025	0.360559	0.247885
0.292955	0.292955	0.33803
0.247884	0.338024	0.247885
0.405629	0.18028	0.22535
0.247884	0.338025	0.315489
0.315489	0.292955	0.31549
0.27042	0.22535	0.247885
0.292954	0.225349	0.292955
0.292954	0.338025	0.22535
0.40563	0.292954	0.270419
0.40563	0.29295	0.360559
0.292955	0.225349	0.36056
0.292955	0.29296	0.27042
0.338025	0.18028	0.31549
0.338025	0.338025	0.202815
0.360559	0.338025	0.31549
0.202815	0.292954	0.292954
0.315489	0.31549	0.18028
0.360559	0.24789	0.247885
0.22535	0.27042	0.338024
0.338025	0.13521	0.180279
0.338025	0.270419	0.27042
0.292954	0.33803	0.22535
0.338024	0.270419	0.42816
0.383094	0.18028	0.38309
0.450699	0.383095	0.247884
0.315489	0.31549	0.33803
0.27042	0.22535	0.247884
0.31549	0.315489	0.18028
0.292955	0.157745	0.27042
0.31549	0.18028	0.247885
0.360559	0.13521	0.27042
0.27042	0.31549	0.29295
0.31549	0.202815	0.24788
0.36056	0.29295	0.29295
0.36056	0.338025	0.31549
0.428164	0.27042	0.247885
0.27042	0.31549	0.27042
0.383094	0.20281	0.247884
0.315489	0.247884	0.29295
0.383095	0.36056	0.180279
0.292954	0.338024	0.315489
0.292954	0.36056	0.18028
0.360559	0.292954	0.247884
0.338025	0.315489	0.202815
0.338024	0.22535	0.3831
0.338025	0.202814	0.247885
0.338025	0.27042	0.292955
0.315489	0.22535	0.292955
0.450699	0.29295	0.33802
0.40563	0.24788	0.383094
0.383095	0.15774	0.27042
0.270419	0.225349	0.202814
0.338025	0.270419	0.202815
0.428164	0.202815	0.247885
0.360559	0.202815	0.225349
0.360559	0.27042	0.202814
0.405629	0.22535	0.157745
0.225349	0.15775	0.18028
0.518304	0.292955	0.247885
0.450699	0.31549	0.270419
0.247885	0.4507	0.22535
0.315489	0.15775	0.292954
0.36056	0.24788	0.112675
0.40563	0.292954	0.338025
0.428164	0.22535	0.31549
0.383095	0.18028	0.27042
0.383094	0.18028	0.225349
0.338024	0.202815	0.3831
0.247885	0.27042	0.36056
0.338024	0.292954	0.29296
0.292954	0.27042	0.383094
0.338024	0.27042	0.36056
0.315489	0.22535	0.13521
0.338025	0.225349	0.270419
0.18028	0.247885	0.180279
0.31549	0.20281	0.383095
0.405629	0.22535	0.22535
0.428164	0.27042	0.27042
0.338025	0.225349	0.383094
0.247884	0.270419	0.202815
0.383095	0.29295	0.247889
0.27042	0.270419	0.27042
0.473234	0.27042	0.31549
0.428165	0.27042	0.22535
0.428164	0.24788	0.33803
0.22535	0.247884	0.31549
0.315489	0.22535	0.315489
0.338025	0.315489	0.202815
0.292954	0.36056	0.315489
0.292954	0.33802	0.33802
0.338024	0.29296	0.31549
0.27042	0.27042	0.22535
0.27042	0.247884	0.292954
0.315489	0.202815	0.33803
0.292954	0.36056	0.338024
0.40563	0.20282	0.33802
0.315489	0.22535	0.22535
0.338025	0.202814	0.315489
0.27042	0.202814	0.33803
0.22535	0.27042	0.202814
0.4507	0.24788	0.202815
0.383094	0.292955	0.157745
0.405629	0.36056	0.247885
0.225349	0.22535	0.29295
0.225349	0.270419	0.292955
0.383094	0.247885	0.22535
0.270419	0.18028	0.292955
0.31549	0.360559	0.38309
0.428165	0.247885	0.270419
0.36056	0.33802	0.247885
0.338025	0.270419	0.22535
0.383095	0.247884	0.292955
0.27042	0.27042	0.31549
0.428165	0.31549	0.38309
0.31549	0.292954	0.270419
0.428164	0.225346	0.247884
0.405629	0.27042	0.247885
0.31549	0.27042	0.157745
0.31549	0.247884	0.22535
0.315489	0.18028	0.202815
0.428164	0.22535	0.29296
0.383094	0.18028	0.270419
0.428164	0.315489	0.247884
0.225349	0.225349	0.247884
0.450699	0.22535	0.27042
0.338024	0.24788	0.24788
0.360559	0.202814	0.33803
0.338025	0.20282	0.247885
0.27042	0.27042	0.24788
0.157744	0.247885	0.31549
0.383095	0.27042	0.31549
0.270419	0.22535	0.22535
0.405629	0.20282	0.338025
0.428164	0.20281	0.22535
0.405629	0.31549	0.225349
0.292954	0.20281	0.36056
0.360559	0.27042	0.27042
0.315489	0.360559	0.24788
0.247884	0.202815	0.247885
0.450699	0.202814	0.225349
0.292955	0.27042	0.315489
0.292955	0.36056	0.24789
0.292954	0.31549	0.225349
0.40563	0.202814	0.247884
0.202815	0.13521	0.202815
0.428164	0.225349	0.225349
0.315489	0.20281	0.29295
0.338024	0.315489	0.27042
0.360559	0.270419	0.315489
0.338024	0.202814	0.22535
0.36056	0.22535	0.202814
0.338024	0.360559	0.31549
0.36056	0.247885	0.202814
0.315489	0.292954	0.31549
0.383094	0.27042	0.202815
0.27042	0.18028	0.292954
0.360559	0.42816	0.24788
0.247885	0.247884	0.338024
0.360559	0.247885	0.247884
0.315489	0.247884	0.27042
0.202815	0.31549	0.225349
0.315489	0.292955	0.24789
0.383094	0.27042	0.20282
0.36056	0.202814	0.202814
0.338025	0.27042	0.31549
0.292954	0.338024	0.33803
0.36056	0.383095	0.24788
0.180279	0.292954	0.29296
0.292955	0.270419	0.29295
0.4507	0.18028	0.292954
0.202815	0.27042	0.202815
0.338025	0.338025	0.27042
0.22535	0.270419	0.157745
0.31549	0.15775	0.33803
0.27042	0.247885	0.24789
0.360559	0.27042	0.27042
0.292954	0.338024	0.18028
0.270419	0.247885	0.13521
0.360559	0.247885	0.24789
0.247884	0.247884	0.202815
0.360559	0.202815	0.360559
0.292954	0.22535	0.29295
0.383094	0.270419	0.33803
0.225349	0.247884	0.180279
0.247884	0.202815	0.247885
0.338024	0.315489	0.247884
0.31549	0.18028	0.247885
0.338025	0.18028	0.247884
0.27042	0.315489	0.202814
0.405629	0.225349	0.180279
0.292955	0.315489	0.13521
0.405629	0.360559	0.33803
0.360559	0.270419	0.22535
0.315489	0.225349	0.225349
0.338025	0.22535	0.33803
0.40563	0.202814	0.202815
0.338025	0.15775	0.383094
0.360559	0.247885	0.157745
0.247884	0.292955	0.20281
0.360559	0.27042	0.18028
0.27042	0.27042	0.202815
0.202815	0.315489	0.27042
0.383094	0.247885	0.360559
0.31549	0.31549	0.383094
0.315489	0.247884	0.247885
0.383094	0.27042	0.180279
0.405629	0.292955	0.338024
0.338024	0.22535	0.225349
0.40563	0.247884	0.18028
0.22535	0.27042	0.225349
0.40563	0.292955	0.247884
0.36056	0.315489	0.31549
0.36056	0.13521	0.33802
0.247884	0.31549	0.202815
0.383094	0.24789	0.22535
0.450699	0.31549	0.27042
0.292955	0.22535	0.338025
0.383094	0.27042	0.338024
0.270419	0.20281	0.36056
0.22535	0.31549	0.24788
0.428164	0.18028	0.29296
0.360559	0.292954	0.3831
0.338025	0.27042	0.202814
0.270419	0.27042	0.247885
0.383094	0.29295	0.247885
0.157745	0.31549	0.36056
0.292955	0.383094	0.31549
0.338025	0.22535	0.247884
0.292955	0.202814	0.31549
0.428165	0.24789	0.247885
0.292954	0.13521	0.270419
0.383095	0.20281	0.29295
0.315489	0.360559	0.247885
0.360559	0.270419	0.18028
0.292955	0.22535	0.27042
0.360559	0.202814	0.247884
0.405629	0.270419	0.22535
0.338024	0.202814	0.338025
0.40563	0.180279	0.27042
0.247885	0.247885	0.29296
0.270419	0.22535	0.292955
0.383094	0.27042	0.202815
0.383094	0.292954	0.31549
0.202814	0.36056	0.225349
0.292955	0.22535	0.3831
0.383095	0.27042	0.247884
0.338024	0.247885	0.22535
0.338024	0.36056	0.247885
0.315489	0.247884	0.338024
0.360559	0.292954	0.225349
0.292955	0.24788	0.202815
0.270419	0.36056	0.383094
0.383094	0.270419	0.22535
0.338025	0.292954	0.270419
0.383094	0.405629	0.27042
0.315489	0.292954	0.338025
0.428164	0.315489	0.27042
0.338025	0.22535	0.225349
0.360559	0.202815	0.3831
0.383094	0.22535	0.315489
0.338025	0.338024	0.247885
0.36056	0.247884	0.27042
0.270419	0.31549	0.24788
0.292954	0.247884	0.112675
0.36056	0.27042	0.24788
0.383094	0.36056	0.33803
0.338024	0.22535	0.27042
0.383094	0.225349	0.18028
0.315489	0.15774	0.36056
0.338025	0.36056	0.225349
0.360559	0.338025	0.31549
0.292954	0.20282	0.24788
0.383094	0.202814	0.22535
0.157745	0.247885	0.18028
0.36056	0.31549	0.247884
0.383094	0.40563	0.31549
0.383094	0.247884	0.383094
0.4507	0.22535	0.315489
0.18028	0.29295	0.22535
0.292955	0.247884	0.29295
0.292954	0.31549	0.270419
0.383094	0.247885	0.292954
0.338024	0.247884	0.22535
0.428164	0.29295	0.47324
0.338024	0.202815	0.20281
0.383095	0.180279	0.202815
0.428165	0.20282	0.292954
0.40563	0.22535	0.22535
0.292954	0.225349	0.180279
0.36056	0.247884	0.270419
0.428164	0.20281	0.202815
0.31549	0.292954	0.202815
0.247885	0.247884	0.22535
0.27042	0.31549	0.292954
0.292954	0.292955	0.27042
0.27042	0.27042	0.270419
0.383095	0.22535	0.202815
0.428164	0.247884	0.27042
0.27042	0.383094	0.225349
0.40563	0.315489	0.292955
0.292954	0.247885	0.22535
0.383095	0.31549	0.292955
0.315489	0.40563	0.22535
0.31549	0.27042	0.31549
0.428164	0.31549	0.33803
0.360559	0.247884	0.247885
0.31549	0.27042	0.225349
0.36056	0.22535	0.225349
0.383094	0.270419	0.270419
0.405629	0.157745	0.22535
0.383095	0.247885	0.225349
0.428164	0.20281	0.292954
0.247884	0.247884	0.202814
0.315489	0.22535	0.22535
0.383094	0.292954	0.247885
0.40563	0.292955	0.360559
0.36056	0.247885	0.247885
0.292954	0.315489	0.202814
0.338024	0.270419	0.3831
0.36056	0.24789	0.33803
0.270419	0.24789	0.202815
0.338024	0.31549	0.18028
0.36056	0.247884	0.27042
0.473234	0.315489	0.225349
0.473234	0.247885	0.36056
0.338024	0.157744	0.31549
0.428164	0.157745	0.225349
0.31549	0.157745	0.247885
0.270419	0.18028	0.180279
0.27042	0.22535	0.247885
0.292955	0.29295	0.157744
0.360559	0.29296	0.27042
0.292955	0.292954	0.180279
0.315489	0.405629	0.225349
0.360559	0.27042	0.247885
0.405629	0.20282	0.360559
0.157745	0.36056	0.22535
0.383095	0.22535	0.15775
0.292955	0.22535	0.22535
0.292954	0.20282	0.292955
0.292954	0.292955	0.360559
0.180279	0.383094	0.202814
0.247885	0.292954	0.36056
0.338025	0.24789	0.18028
0.202814	0.31549	0.360559
0.360559	0.225349	0.247884
0.360559	0.24789	0.22535
0.36056	0.157745	0.270419
0.36056	0.27042	0.225349
0.4507	0.315489	0.247884
0.315489	0.270419	0.18028
0.338024	0.18028	0.202815
0.202814	0.20281	0.292954
0.40563	0.292955	0.202815
0.495769	0.22535	0.225349
0.338025	0.18028	0.27042
0.428165	0.247885	0.180279
0.292955	0.40563	0.22535
0.338024	0.315489	0.202815
0.338024	0.315489	0.202814
0.405629	0.40563	0.247884
0.31549	0.315489	0.18028
0.383094	0.180279	0.157745
0.315489	0.225349	0.315489
0.315489	0.3831	0.42817
0.428164	0.202815	0.38309
0.31549	0.383095	0.22535
0.338025	0.292954	0.20282
0.292955	0.338024	0.270419
0.4507	0.22535	0.247885
0.292954	0.360559	0.292955
0.27042	0.31549	0.247884
0.360559	0.22535	0.202815
0.383094	0.22535	0.202815
0.31549	0.20281	0.33802
0.202814	0.292955	0.270419
0.383094	0.15774	0.27042
0.383095	0.292955	0.24788
0.36056	0.383094	0.18028
0.292954	0.36056	0.247884
0.292954	0.27042	0.22535
0.338025	0.22535	0.247884
0.27042	0.18028	0.383094
0.383095	0.247885	0.27042
0.247885	0.247884	0.270419
0.360559	0.27042	0.40563
0.338024	0.225349	0.180279
0.202814	0.247884	0.270419
0.338024	0.450699	0.202815
0.180279	0.315489	0.247885
0.360559	0.247884	0.22535
0.405629	0.18028	0.22535
0.338024	0.36056	0.225349
0.338024	0.292954	0.22535
0.338024	0.40563	0.180279
0.315489	0.29296	0.29296
0.383094	0.338025	0.225349
0.338025	0.360559	0.20281
0.202814	0.225349	0.247884
0.36056	0.360559	0.247885
0.383094	0.11267	0.31549
0.292954	0.22535	0.202815
0.270419	0.33803	0.247884
0.383095	0.27042	0.18028
0.383094	0.15774	0.202815
0.292954	0.36056	0.338024
0.31549	0.31549	0.15774
0.292955	0.22535	0.29296
0.247884	0.225349	0.180279
0.31549	0.13521	0.18028
0.360559	0.18028	0.36056
0.428164	0.338024	0.36056
0.428164	0.292955	0.31549
0.338024	0.428165	0.247885
0.22535	0.428164	0.22535
0.338025	0.22535	0.31549
0.428164	0.270419	0.292955
0.18028	0.292955	0.292955
0.27042	0.20282	0.247885
0.315489	0.202815	0.202815
0.36056	0.270419	0.247884
0.292955	0.18028	0.247885
0.270419	0.27042	0.31549
0.383095	0.383095	0.22535
0.36056	0.292955	0.22535
0.383095	0.225349	0.247884
0.360559	0.36056	0.180279
0.270419	0.202814	0.292954
0.31549	0.157744	0.157745
0.338025	0.338025	0.225349
0.315489	0.270419	0.292954
0.428165	0.18028	0.29296
0.247884	0.247885	0.42817
0.450699	0.247885	0.202815
0.338025	0.18028	0.247884
0.383094	0.22535	0.22535
0.428164	0.247885	0.383094
0.292954	0.27042	0.22535
0.270419	0.20281	0.24789
0.27042	0.292955	0.315489
0.247884	0.292954	0.247885
0.315489	0.15774	0.270419
0.292954	0.338025	0.24789
0.40563	0.247885	0.247884
0.40563	0.27042	0.202815
0.247885	0.247885	0.27042
0.315489	0.225349	0.247884
0.49577	0.20282	0.338024
0.270419	0.36056	0.22535
0.27042	0.292954	0.202814
0.428164	0.27042	0.292955
0.405629	0.247885	0.27042
0.202814	0.22535	0.27042
0.383094	0.20282	0.247885
0.292954	0.22535	0.202814
0.338025	0.27042	0.225349
0.27042	0.270419	0.338025
0.338024	0.270419	0.315489
0.315489	0.270419	0.247884
0.315489	0.202815	0.27042
0.315489	0.29296	0.20282
0.315489	0.247885	0.247884
0.383094	0.247884	0.247885
0.36056	0.315489	0.315489
0.36056	0.292955	0.202815
0.360559	0.338025	0.22535
0.270419	0.315489	0.202815
0.27042	0.270419	0.27042
0.292954	0.225349	0.157745
0.31549	0.292955	0.247885
0.292955	0.20281	0.315489
0.22535	0.20282	0.20282
0.338024		0.3831
0.292954		0.270419
0.360559		0.225349
0.405629		0.180279
0.383095		0.247884
0.225349		0.225349
0.270419		0.202815
0.24788		0.292955
0.495769		0.360559
0.31549		0.202815
0.292955		0.27042
0.31549		0.13521
0.383094		0.315489
0.428164		0.270419
0.338024		0.270419
0.360559		0.33802
0.383094		0.202815
0.360559		0.315489
0.383094		0.292954
0.360559		0.157744
0.315489		0.33803
0.450699		0.36056
0.383094		0.27042
0.383094		0.247884
0.405629		0.157745
0.360559		0.360559
0.315489		0.24789
0.405629		0.338024
0.360559		0.22535
0.338024		0.20281
0.247884		0.31549
0.338025		0.22535
0.36056		0.428164
0.31549		0.27042
0.360559		0.270419
0.292955		0.292955
0.405629		0.202814
0.36056		0.4507
0.315489		0.315489
0.247884		0.383094
0.338025		0.157744
0.36056		0.180279
0.292954		0.202815
0.338025		0.225349
0.338024		0.247884
0.383094		0.292954
0.540839		0.180279
0.338024		0.36056
0.428165		0.33803
0.22535		0.202814
0.405629		0.247884
0.473235		0.18028
0.360559		0.31549
0.360559		0.338024
0.450699		0.247885
0.247884		0.225349
0.247885		0.18028
0.338025		0.29295
0.383095		0.29296
0.270419		0.202814
0.247884		0.270419
0.315489		0.24788
0.157744		0.31549
0.247885		0.4507
0.36056		0.202814
0.338024		0.360559
0.360559		0.428165
0.292954		0.24788
0.315489		0.27042
0.292955		0.27042
0.292954		0.27042
0.157744		0.33802
0.292955		0.11268
0.338024		0.13521
0.36056		0.24788
0.315489		0.22535
0.157745		0.33802
0.338024		0.202815
0.338025		0.202815
0.31549		0.15775
0.383094		0.135206
0.270419		0.36056
0.315489		0.4507
0.360559		0.338024
0.270419		0.40563
0.247884		0.247884
0.405629		0.22535
0.338024		0.31549
0.22535		0.36056
0.40563		0.27042
0.338024		0.202814
0.405629		0.225349
0.383095		0.22535
0.338024		0.225349
0.270419		0.22535
0.292955		0.27042
0.36056		0.202815
0.360559		0.247885
0.338024		0.247885
0.383095		0.27042
0.36056		0.24789
0.360559		0.202815
0.202814		0.22535
0.360559		0.29295
0.360559		0.338024
0.292954		0.27042
0.315489		0.225349
0.40563		0.24788
0.315489		0.29296
0.27042		0.202814
0.360559		0.338024
0.338024		0.27042
0.292955		0.247885
0.428164		0.27042
0.338024		0.18028
0.40563		0.225349
0.405629		0.31549
0.40563		0.315489
0.338025		0.292955
0.383094		0.202815
0.292954		0.360559
0.405629		0.225349
0.247885		0.225349
0.495769		0.247885
0.338024		0.22535
		0.22535
		0.270419
		0.360559
		0.22535
		0.247885
		0.270419
		0.31549
		0.22535
		0.24788
		0.270419
		0.29295
		0.24789
		0.383094
		0.27042
		0.27042
		0.18028
		0.428164
		0.22535
		0.292954
		0.225349

## Sheet: Fig. 2G
Desmosom widths (DPC-DPC distance) raw data for MCF WT, K19-KO, and Calyculin A-treated K19-KO cells (unit: nm)				Desmosome widths (DPC-DPC distance) means and standard deviation ( unit: nm)
WT	KO	KO+Caly			sample (n)	mean	standard deviation	Kruskal-Wallis Test, followed by Dunn's multiple comparison Test (P-adusted using Holm method)
0.405629	0.338024	0.40563		WT	630	335	61	1.07793e-07
0.247885	0.29295	0.292955		KO	505	264	65
0.270419	0.18028	0.338025
0.36056	0.247884	0.338025		KO+Caly	352	333	83	2.00969e-05
0.360559	0.338024	0.36056		KO	505	264	65
0.428165	0.29295	0.292955
0.292955	0.157744	0.22535		WT	630	335	61	0.735727
0.292955	0.247885	0.383095		KO+Caly	352	333	83
0.383094	0.27042	0.247885
0.383094	0.27042	0.338025
0.405629	0.27042	0.40563
0.40563	0.27042	0.36056
0.473235	0.292955	0.383095
0.292955	0.20282	0.40563
0.338024	0.24789	0.27042
0.27042	0.405629	0.36056
0.338025	0.18028	0.338025
0.405629	0.20282	0.31549
0.31549	0.247885	0.202815
0.315489	0.315489	0.292955
0.292955	0.33803	0.36056
0.473234	0.40563	0.473235
0.428164	0.225349	0.4507
0.270419	0.225349	0.383095
0.315489	0.20281	0.247885
0.315489	0.31549	0.31549
0.27042	0.31549	0.49577
0.383095	0.292955	0.36056
0.36056	0.22535	0.18028
0.360559	0.225349	0.22535
0.383094	0.27042	0.202815
0.338024	0.315489	0.338025
0.338025	0.360559	0.338025
0.292955	0.292955	0.338025
0.247884	0.338024	0.27042
0.405629	0.18028	0.31549
0.247884	0.338025	0.292955
0.315489	0.292955	0.49577
0.27042	0.22535	0.563375
0.292954	0.225349	0.31549
0.292954	0.338025	0.292955
0.40563	0.292954	0.40563
0.40563	0.29295	0.202815
0.292955	0.225349	0.36056
0.292955	0.29296	0.49577
0.338025	0.18028	0.40563
0.338025	0.338025	0.202815
0.360559	0.338025	0.40563
0.202815	0.292954	0.27042
0.315489	0.31549	0.247885
0.360559	0.24789	0.247885
0.22535	0.27042	0.338025
0.338025	0.13521	0.338025
0.338025	0.270419	0.292955
0.292954	0.33803	0.31549
0.338024	0.270419	0.292955
0.383094	0.18028	0.4507
0.450699	0.383095	0.31549
0.315489	0.31549	0.31549
0.27042	0.22535	0.4507
0.31549	0.315489	0.27042
0.292955	0.157745	0.27042
0.31549	0.18028	0.247885
0.360559	0.13521	0.247885
0.27042	0.31549	0.27042
0.31549	0.202815	0.22535
0.36056	0.29295	0.292955
0.36056	0.338025	0.4507
0.428164	0.27042	0.36056
0.27042	0.31549	0.292955
0.383094	0.20281	0.247885
0.315489	0.247884	0.383095
0.383095	0.36056	0.27042
0.292954	0.338024	0.22535
0.292954	0.36056	0.292955
0.360559	0.292954	0.22535
0.338025	0.315489	0.31549
0.338024	0.22535	0.247885
0.338025	0.202814	0.383095
0.338025	0.27042	0.31549
0.315489	0.22535	0.473235
0.450699	0.29295	0.292955
0.40563	0.24788	0.383095
0.383095	0.15774	0.27042
0.270419	0.225349	0.473235
0.338025	0.270419	0.292955
0.428164	0.202815	0.40563
0.360559	0.202815	0.36056
0.360559	0.27042	0.27042
0.405629	0.22535	0.383095
0.225349	0.15775	0.338025
0.518304	0.292955	0.247885
0.450699	0.31549	0.27042
0.247885	0.4507	0.383095
0.315489	0.15775	0.338025
0.36056	0.24788	0.40563
0.40563	0.292954	0.247885
0.428164	0.22535	0.338025
0.383095	0.18028	0.338025
0.383094	0.18028	0.31549
0.338024	0.202815	0.31549
0.247885	0.27042	0.36056
0.338024	0.292954	0.428165
0.292954	0.27042	0.49577
0.338024	0.27042	0.4507
0.315489	0.22535	0.292955
0.338025	0.225349	0.31549
0.18028	0.247885	0.27042
0.31549	0.20281	0.31549
0.405629	0.22535	0.518305
0.428164	0.27042	0.428165
0.338025	0.225349	0.36056
0.247884	0.270419	0.292955
0.383095	0.29295	0.292955
0.27042	0.270419	0.247885
0.473234	0.27042	0.31549
0.428165	0.27042	0.4507
0.428164	0.24788	0.27042
0.22535	0.247884	0.292955
0.315489	0.22535	0.36056
0.338025	0.315489	0.383095
0.292954	0.36056	0.22535
0.292954	0.33802	0.27042
0.338024	0.29296	0.338025
0.27042	0.27042	0.22535
0.27042	0.247884	0.202815
0.315489	0.202815	0.247885
0.292954	0.36056	0.563375
0.40563	0.20282	0.202815
0.315489	0.22535	0.4507
0.338025	0.202814	0.338025
0.27042	0.202814	0.31549
0.22535	0.27042	0.247885
0.4507	0.24788	0.338025
0.383094	0.292955	0.22535
0.405629	0.36056	0.18028
0.225349	0.22535	0.31549
0.225349	0.270419	0.292955
0.383094	0.247885	0.428165
0.270419	0.18028	0.292955
0.31549	0.360559	0.31549
0.428165	0.247885	0.338025
0.36056	0.33802	0.202815
0.338025	0.270419	0.27042
0.383095	0.247884	0.292955
0.27042	0.27042	0.338025
0.428165	0.31549	0.36056
0.31549	0.292954	0.31549
0.428164	0.225346	0.338025
0.405629	0.27042	0.36056
0.31549	0.27042	0.428165
0.31549	0.247884	0.247885
0.315489	0.18028	0.247885
0.428164	0.22535	0.338025
0.383094	0.18028	0.18028
0.428164	0.315489	0.338025
0.225349	0.225349	0.292955
0.450699	0.22535	0.40563
0.338024	0.24788	0.36056
0.360559	0.202814	0.292955
0.338025	0.20282	0.27042
0.27042	0.27042	0.31549
0.157744	0.247885	0.247885
0.383095	0.27042	0.40563
0.270419	0.22535	0.36056
0.405629	0.20282	0.608445
0.428164	0.20281	0.22535
0.405629	0.31549	0.27042
0.292954	0.20281	0.36056
0.360559	0.27042	0.31549
0.315489	0.360559	0.4507
0.247884	0.202815	0.31549
0.450699	0.202814	0.292955
0.292955	0.27042	0.202815
0.292955	0.36056	0.383095
0.292954	0.31549	0.22535
0.40563	0.202814	0.36056
0.202815	0.13521	0.247885
0.428164	0.225349	0.36056
0.315489	0.20281	0.49577
0.338024	0.315489	0.292955
0.360559	0.270419	0.40563
0.338024	0.202814	0.247885
0.36056	0.22535	0.338025
0.338024	0.360559	0.40563
0.36056	0.247885	0.247885
0.315489	0.292954	0.36056
0.383094	0.27042	0.27042
0.27042	0.18028	0.31549
0.360559	0.42816	0.473235
0.247885	0.247884	0.27042
0.360559	0.247885	0.428165
0.315489	0.247884	0.338025
0.202815	0.31549	0.428165
0.315489	0.292955	0.428165
0.383094	0.27042	0.36056
0.36056	0.202814	0.36056
0.338025	0.27042	0.27042
0.292954	0.338024	0.49577
0.36056	0.383095	0.4507
0.180279	0.292954	0.383095
0.292955	0.270419	0.247885
0.4507	0.18028	0.4507
0.202815	0.27042	0.22535
0.338025	0.338025	0.428165
0.22535	0.270419	0.518305
0.31549	0.15775	0.40563
0.27042	0.247885	0.292955
0.360559	0.27042	0.247885
0.292954	0.338024	0.27042
0.270419	0.247885	0.36056
0.360559	0.247885	0.22535
0.247884	0.247884	0.338025
0.360559	0.202815	0.473235
0.292954	0.22535	0.27042
0.383094	0.270419	0.4507
0.225349	0.247884	0.338025
0.247884	0.202815	0.49577
0.338024	0.315489	0.4507
0.31549	0.18028	0.36056
0.338025	0.18028	0.4507
0.27042	0.315489	0.247885
0.405629	0.225349	0.31549
0.292955	0.315489	0.338025
0.405629	0.360559	0.31549
0.360559	0.270419	0.27042
0.315489	0.225349	0.31549
0.338025	0.22535	0.383095
0.40563	0.202814	0.247885
0.338025	0.15775	0.27042
0.360559	0.247885	0.27042
0.247884	0.292955	0.27042
0.360559	0.27042	0.247885
0.27042	0.27042	0.202815
0.202815	0.315489	0.49577
0.383094	0.247885	0.292955
0.31549	0.31549	0.40563
0.315489	0.247884	0.18028
0.383094	0.27042	0.473235
0.405629	0.292955	0.292955
0.338024	0.22535	0.36056
0.40563	0.247884	0.247885
0.22535	0.27042	0.247885
0.40563	0.292955	0.247885
0.36056	0.315489	0.22535
0.36056	0.13521	0.292955
0.247884	0.31549	0.383095
0.383094	0.24789	0.292955
0.450699	0.31549	0.58591
0.292955	0.22535	0.36056
0.383094	0.27042	0.40563
0.270419	0.20281	0.36056
0.22535	0.31549	0.428165
0.428164	0.18028	0.292955
0.360559	0.292954	0.22535
0.338025	0.27042	0.247885
0.270419	0.27042	0.383095
0.383094	0.29295	0.31549
0.157745	0.31549	0.338025
0.292955	0.383094	0.36056
0.338025	0.22535	0.27042
0.292955	0.202814	0.36056
0.428165	0.24789	0.27042
0.292954	0.13521	0.473235
0.383095	0.20281	0.292955
0.315489	0.360559	0.202815
0.360559	0.270419	0.383095
0.292955	0.22535	0.292955
0.360559	0.202814	0.292955
0.405629	0.270419	0.49577
0.338024	0.202814	0.473235
0.40563	0.180279	0.27042
0.247885	0.247885	0.31549
0.270419	0.22535	0.292955
0.383094	0.27042	0.27042
0.383094	0.292954	0.31549
0.202814	0.36056	0.22535
0.292955	0.22535	0.49577
0.383095	0.27042	0.31549
0.338024	0.247885	0.247885
0.338024	0.36056	0.202815
0.315489	0.247884	0.338025
0.360559	0.292954	0.292955
0.292955	0.24788	0.383095
0.270419	0.36056	0.473235
0.383094	0.270419	0.338025
0.338025	0.292954	0.27042
0.383094	0.405629	0.36056
0.315489	0.292954	0.22535
0.428164	0.315489	0.292955
0.338025	0.22535	0.473235
0.360559	0.202815	0.338025
0.383094	0.22535	0.22535
0.338025	0.338024	0.40563
0.36056	0.247884	0.36056
0.270419	0.31549	0.473235
0.292954	0.247884	0.27042
0.36056	0.27042	0.27042
0.383094	0.36056	0.36056
0.338024	0.22535	0.49577
0.383094	0.225349	0.31549
0.315489	0.15774	0.292955
0.338025	0.36056	0.36056
0.360559	0.338025	0.18028
0.292954	0.20282	0.292955
0.383094	0.202814	0.338025
0.157745	0.247885	0.202815
0.36056	0.31549	0.247885
0.383094	0.40563	0.4507
0.383094	0.247884	0.292955
0.4507	0.22535	0.383095
0.18028	0.29295	0.31549
0.292955	0.247884	0.4507
0.292954	0.31549	0.31549
0.383094	0.247885	0.428165
0.338024	0.247884	0.40563
0.428164	0.29295	0.40563
0.338024	0.202815	0.338025
0.383095	0.180279	0.247885
0.428165	0.20282	0.338025
0.40563	0.22535	0.518305
0.292954	0.225349	0.247885
0.36056	0.247884	0.27042
0.428164	0.20281	0.36056
0.31549	0.292954	0.338025
0.247885	0.247884	0.518305
0.27042	0.31549	0.338025
0.292954	0.292955	0.292955
0.27042	0.27042	0.31549
0.383095	0.22535	0.383095
0.428164	0.247884	0.36056
0.27042	0.383094	0.31549
0.40563	0.315489	0.36056
0.292954	0.247885	0.22535
0.383095	0.31549	0.338025
0.315489	0.40563	0.338025
0.31549	0.27042	0.247885
0.428164	0.31549	0.31549
0.360559	0.247884	0.292955
0.31549	0.27042	0.31549
0.36056	0.22535	0.292955
0.383094	0.270419	0.383095
0.405629	0.157745	0.247885
0.383095	0.247885	0.473235
0.428164	0.20281	0.40563
0.247884	0.247884	0.31549
0.315489	0.22535	0.563375
0.383094	0.292954	0.31549
0.40563	0.292955	0.428165
0.36056	0.247885	0.27042
0.292954	0.315489	0.292955
0.338024	0.270419	0.292955
0.36056	0.24789
0.270419	0.24789
0.338024	0.31549
0.36056	0.247884
0.473234	0.315489
0.473234	0.247885
0.338024	0.157744
0.428164	0.157745
0.31549	0.157745
0.270419	0.18028
0.27042	0.22535
0.292955	0.29295
0.360559	0.29296
0.292955	0.292954
0.315489	0.405629
0.360559	0.27042
0.405629	0.20282
0.157745	0.36056
0.383095	0.22535
0.292955	0.22535
0.292954	0.20282
0.292954	0.292955
0.180279	0.383094
0.247885	0.292954
0.338025	0.24789
0.202814	0.31549
0.360559	0.225349
0.360559	0.24789
0.36056	0.157745
0.36056	0.27042
0.4507	0.315489
0.315489	0.270419
0.338024	0.18028
0.202814	0.20281
0.40563	0.292955
0.495769	0.22535
0.338025	0.18028
0.428165	0.247885
0.292955	0.40563
0.338024	0.315489
0.338024	0.315489
0.405629	0.40563
0.31549	0.315489
0.383094	0.180279
0.315489	0.225349
0.315489	0.3831
0.428164	0.202815
0.31549	0.383095
0.338025	0.292954
0.292955	0.338024
0.4507	0.22535
0.292954	0.360559
0.27042	0.31549
0.360559	0.22535
0.383094	0.22535
0.31549	0.20281
0.202814	0.292955
0.383094	0.15774
0.383095	0.292955
0.36056	0.383094
0.292954	0.36056
0.292954	0.27042
0.338025	0.22535
0.27042	0.18028
0.383095	0.247885
0.247885	0.247884
0.360559	0.27042
0.338024	0.225349
0.202814	0.247884
0.338024	0.450699
0.180279	0.315489
0.360559	0.247884
0.405629	0.18028
0.338024	0.36056
0.338024	0.292954
0.338024	0.40563
0.315489	0.29296
0.383094	0.338025
0.338025	0.360559
0.202814	0.225349
0.36056	0.360559
0.383094	0.11267
0.292954	0.22535
0.270419	0.33803
0.383095	0.27042
0.383094	0.15774
0.292954	0.36056
0.31549	0.31549
0.292955	0.22535
0.247884	0.225349
0.31549	0.13521
0.360559	0.18028
0.428164	0.338024
0.428164	0.292955
0.338024	0.428165
0.22535	0.428164
0.338025	0.22535
0.428164	0.270419
0.18028	0.292955
0.27042	0.20282
0.315489	0.202815
0.36056	0.270419
0.292955	0.18028
0.270419	0.27042
0.383095	0.383095
0.36056	0.292955
0.383095	0.225349
0.360559	0.36056
0.270419	0.202814
0.31549	0.157744
0.338025	0.338025
0.315489	0.270419
0.428165	0.18028
0.247884	0.247885
0.450699	0.247885
0.338025	0.18028
0.383094	0.22535
0.428164	0.247885
0.292954	0.27042
0.270419	0.20281
0.27042	0.292955
0.247884	0.292954
0.315489	0.15774
0.292954	0.338025
0.40563	0.247885
0.40563	0.27042
0.247885	0.247885
0.315489	0.225349
0.49577	0.20282
0.270419	0.36056
0.27042	0.292954
0.428164	0.27042
0.405629	0.247885
0.202814	0.22535
0.383094	0.20282
0.292954	0.22535
0.338025	0.27042
0.27042	0.270419
0.338024	0.270419
0.315489	0.270419
0.315489	0.202815
0.315489	0.29296
0.315489	0.247885
0.383094	0.247884
0.36056	0.315489
0.36056	0.292955
0.360559	0.338025
0.270419	0.315489
0.27042	0.270419
0.292954	0.225349
0.31549	0.292955
0.292955	0.20281
0.22535	0.20282
0.338024
0.292954
0.360559
0.405629
0.383095
0.225349
0.270419
0.24788
0.495769
0.31549
0.292955
0.31549
0.383094
0.428164
0.338024
0.360559
0.383094
0.360559
0.383094
0.360559
0.315489
0.450699
0.383094
0.383094
0.405629
0.360559
0.315489
0.405629
0.360559
0.338024
0.247884
0.338025
0.36056
0.31549
0.360559
0.292955
0.405629
0.36056
0.315489
0.247884
0.338025
0.36056
0.292954
0.338025
0.338024
0.383094
0.540839
0.338024
0.428165
0.22535
0.405629
0.473235
0.360559
0.360559
0.450699
0.247884
0.247885
0.338025
0.383095
0.270419
0.247884
0.315489
0.157744
0.247885
0.36056
0.338024
0.360559
0.292954
0.315489
0.292955
0.292954
0.157744
0.292955
0.338024
0.36056
0.315489
0.157745
0.338024
0.338025
0.31549
0.383094
0.270419
0.315489
0.360559
0.270419
0.247884
0.405629
0.338024
0.22535
0.40563
0.338024
0.405629
0.383095
0.338024
0.270419
0.292955
0.36056
0.360559
0.338024
0.383095
0.36056
0.360559
0.202814
0.360559
0.360559
0.292954
0.315489
0.40563
0.315489
0.27042
0.360559
0.338024
0.292955
0.428164
0.338024
0.40563
0.405629
0.40563
0.338025
0.383094
0.292954
0.405629
0.247885
0.495769
0.338024

## Sheet: Fig. 3E-F
Actin peak intensities along the Z axis in WT and K19-KO cells						Actin peak intensity means and standard deviation ( unit: a.u.)
WT_Z_position (%)	WT_actin_peak_intensity (a.u.)	KO_Z_position (%)	KO_actin_peak_intensity (a.u.)				sample (n)	mean	standard deviation	Mann-Whitney's U test
26.9	100.063	27.03	35.312			WT	197	90.3	41.5	4.287e-44
29	66.352	27.27	23.962			KO	331	38.9	27
30	84.96	27.27	41.619
30.2	52.15	28.57	51.076
32	139.16	31.71	55.873
33.3	73.658	32.14	25.639
34.4	60.962	32.35	47.827
34.8	76.989	33.33	43.489
35.7	211.77	34.15	69.896
35.7	78.36	34.38	46.74
36.8	78.387	34.48	23.929
37	49.821	34.88	66.907
38.5	67.628	34.88	67.67
38.5	67.628	35.71	38.491
39.1	50.132	36.59	42.317
39.3	103.72	36.67	105.764
39.4	183.31	36.67	50.671
41.2	136.349	37.21	52.333
41.7	93.18	37.84	61.598
42.9	64.188	38.1	44.891
43.8	49.188	38.89	68.06
45.5	153.182	39.29	32.487
46.4	112.2	40	52.826
47.1	92.9	40	106.245
47.4	113.886	40.43	101.529
47.6	112.118	40.54	46.484
50	83.87	40.62	59.306
50	70.185	41.18	35.538
50	140.5	41.67	37.683
53.3	109.031	41.94	48.405
56.3	55.962	42.31	26.636
56.3	66.067	44.19	62.161
57.1	125.883	44.74	62.069
57.1	111.125	45.16	50.149
57.1	90.8	46.15	32
57.9	49	46.88	39.344
58.8	148.554	48.48	49.667
58.8	66.04	50	36.879
60	75.095	51.61	44.847
61.5	135.7	52.94	61.689
61.9	171.207	53.85	79.031
64	153.73	54.17	36.812
64.7	73.156	54.5	66.64
65	108.549	55.81	60.125
69.2	112.047	55.81	26.929
69.2	112.047	57.5	86
69.6	66.605	57.69	69.17
69.6	64	59.38	84.81
71.4	103.103	60.71	64.736
71.4	242.2	60.71	31.321
72.1	151.22	61.54	55.96
73.7	140.387	61.9	40.986
75	29.923	62.79	49.642
75	50.4	62.96	47.11
76.2	113.25	63.33	100.189
76.7	122.586	63.64	68.253
77.8	82.4	63.89	29.426
80.6	135.278	64	24.647
80.8	104.4	64.29	53.909
82.1	101.36	64.44	92.94
88	34.64	65.38	110.261
17.9	29.424	65.52	47.059
22.9	43.806	65.62	48.645
24	45.87	66.67	39.339
24.1	48.75	66.67	80.08
24.1	93.44	67.44	28.458
25	95.371	67.57	42.511
29.5	118.029	68.29	81.454
29.5	79.037	68.29	60.036
29.6	48.688	68.57	62.914
29.6	31.737	68.75	73.365
29.8	67.38	68.75	53.122
30.3	34.259	69.23	23.808
30.8	58.408	69.44	60.234
31.6	46.605	69.57	28.398
31.8	42.4	70	84.505
32.1	79.885	70	28.073
33.3	38.574	70	61.513
34.3	64.763	70.27	86.61
34.6	56.99	70.27	113.053
34.6	42.941	70.59	35.022
36.4	114.102	70.73	78.59
37	29.4	71.05	58.717
37.5	134.258	71.43	75.424
37.9	56.643	72.09	36.809
38.5	36.96	73.08	30.114
39.1	44.103	73.68	71.62
40	82.169	75	42.298
41.2	57.971	75	49.857
41.7	40.621	75	50.68
42.1	112.022	75.56	71.857
42.1	81.647	75.61	62.34
42.9	95.348	75.76	42.413
44	127.5	76.19	106.467
44.4	60.325	76.47	26.309
44.4	169.797	76.47	59.786
46.2	73.674	77.42	58.847
47.4	35.848	77.42	53.486
48.6	93.1	77.78	44.511
50	45.118	79.07	84.839
50	109.17	80.85	21.194
51.7	106.321	81.4	40.94
52	16.043	13.51	4.68
52.4	67.317	13.56	8.296
54.1	179.613	16.67	6.732
54.2	79.771	17.07	2.8
54.2	40.532	19.35	4.562
55.2	130.48	19.61	4.623
56.5	45.493	20.51	5.088
57.1	76.839	20.51	8.867
57.7	90.65	21.43	8.852
59.1	67.44	21.95	10.059
59.3	35.75	22.22	4.714
60.7	124.439	22.22	5.5
61.4	59.525	22.45	7.04
61.5	88.237	23.08	9.27
63.6	77.288	24.24	14.196
63.6	81	24.32	12.84
63.9	82.21	25.93	4.627
64	129	26.09	14.259
65.2	54.517	26.67	5.381
65.4	84.64	27.03	7
65.5	144.333	27.78	22.667
66.7	131.512	28.57	5.171
66.7	82.825	29.41	12.111
67.9	61.758	29.63	9.559
68.4	69.08	31.03	3.879
68.6	91.603	31.43	7.46
69	51.23	31.82	8.679
69	143.14	31.82	11.125
70.4	43.467	32	17.111
71.9	120.114	32.43	31.776
74.3	77.403	34.15	27.6
76.9	34.471	34.62	11.294
77.3	32.886	35.29	12.608
81.8	82.025	37.5	8.25
26.9	100.063	38.46	8.867
29	66.352	38.71	10.325
30	84.96	40	19.143
30.2	52.15	40.62	18.77
32	139.16	40.91	9.185
33.3	73.658	41.67	10.811
34.4	60.962	43.24	8.2
34.8	76.989	43.48	10.983
35.7	211.77	45.71	7.63
35.7	78.36	47.37	24.907
36.8	78.387	47.46	7.444
37	49.821	47.83	25.149
38.5	67.628	48	6.333
38.5	67.628	48	7.044
39.1	50.132	48.28	4.792
39.3	103.72	51.02	6.76
39.4	183.31	51.22	13.706
41.2	136.349	51.28	9.191
41.7	93.18	51.72	19.92
42.9	64.188	51.85	9.559
43.8	49.188	52.78	22.512
45.5	153.182	53.85	17.1
46.4	112.2	57.69	3.136
47.1	92.9	58.82	15.034
47.4	113.886	60	33.926
47.6	112.118	61.54	9.576
50	83.87	62.16	14.505
50	70.185	62.86	30.94
50	140.5	62.96	25.47
53.3	109.031	63.41	11.82
56.3	55.962	63.64	20.792
56.3	66.067	64.29	12.278
57.1	125.883	65.22	12.843
57.1	111.125	66.67	8.3
57.1	90.8	66.67	18.481
57.9	49	67.39	10.773
58.8	148.554	67.74	9.53
58.8	66.04	68	15.19
60	75.095	68.97	6.32
61.5	135.7	69.57	10.983
61.9	171.207	70.27	16.303
64	153.73	70.83	10.893
64.7	73.156	71.43	22.803
65	108.549	72.22	23.726
69.2	112.047	72.41	19.92
69.2	112.047	72.73	18.556
69.6	66.605	73.33	8.571
69.6	64	73.53	25.378
71.4	103.103	74.07	17.33
71.4	242.2	74.07	19.118
72.1	151.22	75	16.029
73.7	140.387	75	22.512
75	29.923	75.61	14.09
75	50.4	76	7.356
76.2	113.25	76.47	11.954
76.7	122.586	76.92	6.09
77.8	82.4	77.14	12.389
80.6	135.278	77.42	10.22
80.8	104.4	78.12	6.866
82.1	101.36	78.26	4.852
88	34.64	78.43	24.25
		78.79	15.957
		80.49	17.26
		80.56	4.348
		81.08	9.16
		81.08	9.619
		81.08	12.039
		81.36	7.407
		82.05	19.926
		82.86	14.935
		82.93	9.735
		83.33	20.524
		84.62	6.467
		85.37	12.984
		85.71	29.68
		86.96	8.25
		87.5	4.083
		32	31.738
		64	36.57
		64	82.355
		63.64	54.804
		47.37	36.886
		63.33	106.103
		35.71	15.923
		67.86	48.41
		40.62	61.087
		75	39.217
		17.24	28.33
		75.86	64
		30	23.33
		73.33	60.22
		26.92	19.308
		73.08	40.615
		44.44	21.841
		74.07	38.5
		48.65	47
		72.97	47.92
		64.1	72.824
		40.91	34.458
		72.73	44.708
		27.78	22
		58.33	56.438
		42.42	35.753
		72.73	65.835
		31.03	28.296
		62.07	62
		81.25	85.56
		25.81	53.8
		64.52	78.6
		34.38	70.588
		68.75	72.991
		27.27	39.816
		72.73	64
		14.29	22.603
		20.45	22.603
		66.67	84.897
		70.45	84.897
		37.25	26.207
		66.67	93.241
		84.31	27.897
		38.89	60.69
		52.78	60.69
		72.22	86.293
		38.3	15.531
		80.85	96.531
		39.29	27.531
		71.43	34.172
		64.52	46.231
		28	29.22
		64	86.805
		28.12	26.189
		62.5	85.703
		18.92	20.9
		75.68	66.44
		43.59	36.07
		74.36	40.907
		28.57	17.34
		68.57	51.943
		32.14	24.143
		75	94.83
		37.93	28
		68.97	55.78
		28.26	22.235
		58.7	66.185
		78.26	74.099
		40.48	29.477
		57.14	46.364
		76.19	46.364
		18.52	28.014
		27.59	28.014
		70.37	72.214
		75.86	72.214
		37.04	44.607
		66.67	51.446
		31.91	21.936
		70.21	83.303
		24	28.134
		60	69.328
		72	69.866
		41.67	25.8
		66.67	35.138
		33.33	46.941
		38.64	18.826
		77.27	53.849
		71.88	51.177
		29.27	19.109
		63.41	48.728
		80.49	57.652
		48.65	40.5
		81.08	45.469
		61.54	33.743
		74.36	47.743
		62.5	42.793
		50	100.5
		30.56	33.288
		55.56	33.288
		75	126.173
		13.51	21.15
		35.14	21.15
		72.97	75
		29.63	34.236
		62.96	31.164
		26.67	106.709
		64.44	38.891
		77.78	29.309
		45.83	101.568
		70.83	101.568
		42.42	41.442
		63.64	31.384
		46.88	60.2
		68.75	38.733
		24.24	39.605
		57.58	39.842
		32.14	29.786
		67.86	38.607

## Sheet: Fig.3G-H
DP peak intensities along the Z axis in WT and K19-KO cells						DP peak intensity means and standard deviation ( unit: a.u.)
WT_Z_position (%)	WT_DP_peak_intensity (a.u.)	KO_Z_position (%)	KO_DP_peak_intensity (a.u.)				sample (n)	mean	standard deviation	Mann-Whitney's U test
26.9	91.65	27.03	79.44			WT	197	82.9	26.6	0.000132
29	102.89	27.27	55.405			KO	331	96.7	40.7
30	73.505	27.27	67.044
30.2	43.59	28.57	113.348
32	94.56	31.71	136.503
33.3	61.975	32.14	73.183
34.4	136.154	32.35	156.9
34.8	53.149	33.33	109.106
35.7	147.18	34.15	128.873
35.7	53.41	34.38	111.7
36.8	59.613	34.48	78.082
37	70.047	34.88	158.907
38.5	66.163	34.88	137.083
38.5	66.163	35.71	87.283
39.1	45.895	36.59	93.878
39.3	74.8	36.67	165.16
39.4	102.44	36.67	94.475
41.2	54.419	37.21	108.794
41.7	88.55	37.84	131.091
42.9	53.75	38.1	95.685
43.8	61.438	38.89	140.684
45.5	116.03	39.29	79.628
46.4	73.2	40	120.322
47.1	78.6	40	95.604
47.4	63.523	40.43	192.903
47.6	80.544	40.54	117.654
50	93.87	40.62	103.903
50	58.426	41.18	132.824
50	49.55	41.67	111.567
53.3	35.156	41.94	92.41
56.3	49.923	42.31	78.591
56.3	97.367	44.19	108.107
57.1	51.982	44.74	118.566
57.1	77.375	45.16	122.707
57.1	74.644	46.15	111.48
57.9	47.696	46.88	119.267
58.8	124.703	48.48	115.907
58.8	81.08	50	71.451
60	58.762	51.61	108.603
61.5	69.45	52.94	141.146
61.9	116.431	53.85	125.641
64	97.9	54.17	76.703
64.7	65.267	54.5	154.324
65	42.451	55.81	105.143
69.2	102.628	55.81	72.604
69.2	102.628	57.5	162.952
69.6	47.105	57.69	129.66
69.6	82.782	59.38	146.83
71.4	80.471	60.71	185.245
71.4	75.8	60.71	93.41
72.1	130.56	61.54	118.129
73.7	95.806	61.9	118.406
75	87.962	62.79	118.598
75	55.2	62.96	136.653
76.2	122.625	63.33	121.472
76.7	131.242	63.64	214.848
77.8	104.632	63.89	83.309
80.6	62.28	64	227.027
80.8	57.08	64.29	151.959
82.1	81.09	64.44	142.01
88	38.12	65.38	147.855
17.9	71.545	65.52	120.376
22.9	66.774	65.62	131.79
24	112.348	66.67	110.512
24.1	47.392	66.67	166.761
24.1	75.96	67.44	81.188
25	58.71	67.57	168.027
29.5	112.314	68.29	190.468
29.5	84	68.29	126.151
29.6	103.88	68.57	180.714
29.6	65.14	68.75	130.753
29.8	85.68	68.75	173.252
30.3	34.96	69.23	86.919
30.8	113.268	69.44	155.812
31.6	50.5	69.57	151.145
31.8	82.27	70	106.648
32.1	79.462	70	58.07
33.3	69.255	70	145.051
34.3	56.151	70.27	143.84
34.6	93.67	70.27	152.515
34.6	116.294	70.59	153.044
36.4	88.102	70.73	139.896
37	77.6	71.05	181.841
37.5	112.548	71.43	181.7
37.9	42.31	72.09	167.24
38.5	67.64	73.08	111.75
39.1	68.448	73.68	154.664
40	56.619	75	110.587
41.2	110.257	75	121.01
41.7	103.655	75	89
42.1	123.283	75.56	140.031
42.1	82.471	75.61	114.968
42.9	77.826	75.76	133.933
44	95.403	76.19	152.87
44.4	62.925	76.47	93.32
44.4	138.754	76.47	126
46.2	83.933	77.42	126.031
47.4	113.606	77.42	90.84
48.6	77.636	77.78	95.936
50	123.843	79.07	149.5
50	100.683	80.85	85.516
51.7	97.054	81.4	90.729
52	61.435	13.51	30.258
52.4	95.293	13.56	41.19
54.1	127.71	16.67	24.073
54.2	99.714	17.07	21.76
54.2	60.787	19.35	54.41
55.2	104.72	19.61	38.54
56.5	105.893	20.51	30.088
57.1	88.269	20.51	34.1
57.7	109.367	21.43	44.02
59.1	92.32	21.95	34.029
59.3	55.44	22.22	25.43
60.7	83.61	22.22	32.928
61.4	85.675	22.45	33.32
61.5	94.443	23.08	60.182
63.6	68.508	24.24	58.391
63.6	73.63	24.32	56.664
63.9	96.732	25.93	29.059
64	141.634	26.09	82.81
65.2	84.586	26.67	42.381
65.4	126.68	27.03	36
65.5	108.714	27.78	113.727
66.7	76.756	28.57	43.77
66.7	112.404	29.41	56.333
67.9	76.879	29.63	52.903
68.4	104.88	31.03	33.727
68.6	124.054	31.43	22.43
69	157.785	31.82	47.792
69	89	31.82	93.125
70.4	136.027	32	45.333
71.9	98.17	32.43	102.882
74.3	78.952	34.15	100.27
76.9	87.588	34.62	43.412
77.3	116.243	35.29	90.831
81.8	94.55	37.5	106.917
26.9	91.65	38.46	34.933
29	102.89	38.71	61.602
30	73.505	40	99.19
30.2	43.59	40.62	92.828
32	94.56	40.91	95.59
33.3	61.975	41.67	97.73
34.4	136.154	43.24	52.36
34.8	53.149	43.48	41.966
35.7	147.18	45.71	77.717
35.7	53.41	47.37	70.465
36.8	59.613	47.46	25.7
37	70.047	47.83	103.455
38.5	66.163	48	45.479
38.5	66.163	48	34.956
39.1	45.895	48.28	95.089
39.3	74.8	51.02	40.68
39.4	102.44	51.22	75.029
41.2	54.419	51.28	45.941
41.7	88.55	51.72	40.742
42.9	53.75	51.85	43.333
43.8	61.438	52.78	26.61
45.5	116.03	53.85	75.662
46.4	73.2	57.69	39
47.1	78.6	58.82	102.443
47.4	63.523	60	68.519
47.6	80.544	61.54	75.848
50	93.87	62.16	72.959
50	58.426	62.86	102.91
50	49.55	62.96	104.961
53.3	35.156	63.41	46.4
56.3	49.923	63.64	116.34
56.3	97.367	64.29	78.36
57.1	51.982	65.22	92.216
57.1	77.375	66.67	55.767
57.1	74.644	66.67	72.443
57.9	47.696	67.39	95.7
58.8	124.703	67.74	75.349
58.8	81.08	68	81.54
60	58.762	68.97	72.96
61.5	69.45	69.57	75.915
61.9	116.431	70.27	105.681
64	97.9	70.83	87.693
64.7	65.267	71.43	86.59
65	42.451	72.22	90.915
69.2	102.628	72.41	92.212
69.2	102.628	72.73	87.222
69.6	47.105	73.33	64.71
69.6	82.782	73.53	90.589
71.4	80.471	74.07	75.928
71.4	75.8	74.07	88.505
72.1	130.56	75	82.17
73.7	95.806	75	80.805
75	87.962	75.61	96.03
75	55.2	76	110.933
76.2	122.625	76.47	117.738
76.7	131.242	76.92	59.909
77.8	104.632	77.14	87.24
80.6	62.28	77.42	115.81
80.8	57.08	78.12	41.455
82.1	81.09	78.26	30.11
88	38.12	78.43	106.74
		78.79	94.63
		80.49	94.16
		80.56	32.773
		81.08	72.24
		81.08	76.711
		81.08	32
		81.36	79.63
		82.05	94.044
		82.86	53.87
		82.93	77.324
		83.33	74.19
		84.62	59.367
		85.37	46.91
		85.71	97.32
		86.96	36.48
		87.5	36.333
		32	81.154
		64	95.969
		64	109.097
		63.64	136.674
		47.37	120.229
		63.33	139.392
		35.71	53.15
		67.86	144.97
		40.62	157.261
		75	93.391
		17.24	42.519
		75.86	158.704
		30	45.519
		73.33	113.519
		26.92	66.46
		73.08	188.54
		44.44	54.659
		74.07	81.75
		48.65	118.4
		72.97	113.083
		64.1	74.35
		40.91	76.792
		72.73	99.083
		27.78	73.192
		58.33	116.904
		42.42	64.649
		72.73	127.969
		31.03	57.148
		62.07	206.574
		81.25	221.9
		25.81	111.4
		64.52	119.233
		34.38	103.395
		68.75	129.947
		27.27	81.609
		72.73	134.529
		14.29	55.808
		20.45	55.805
		66.67	158.09
		70.45	158.09
		37.25	58.621
		66.67	143.828
		84.31	88.931
		38.89	75.655
		52.78	86.759
		72.22	87.293
		38.3	44.47
		80.85	118.91
		39.29	88.562
		71.43	107.125
		64.52	92.907
		28	50.756
		64	116
		28.12	62.78
		62.5	118.78
		18.92	48.68
		75.68	129.24
		43.59	71.977
		74.36	130.326
		28.57	49.113
		68.57	124.17
		32.14	56.62
		75	125.95
		37.93	68.58
		68.97	119.725
		28.26	60.012
		58.7	114.222
		78.26	159.086
		40.48	69.523
		57.14	126.205
		76.19	87.523
		18.52	55.014
		27.59	55.041
		70.37	142.471
		75.86	142.471
		37.04	83.357
		66.67	124.589
		31.91	50.275
		70.21	153.55
		24	55.1
		60	140.19
		72	138.06
		41.67	69.4
		66.67	105.5
		33.33	75.853
		38.64	43.988
		77.27	125.07
		71.88	116.145
		29.27	46.5
		63.41	104.185
		80.49	159.12
		48.65	109.47
		81.08	159.16
		61.54	115.324
		74.36	134.365
		62.5	91.69
		50	102.306
		30.56	65.115
		55.56	78.846
		75	127.519
		13.51	47.296
		35.14	42.963
		72.97	122.63
		29.63	112.873
		62.96	84.982
		26.67	155.073
		64.44	58.236
		77.78	71.327
		45.83	67.216
		70.83	138.838
		42.42	85.012
		63.64	96.64
		46.88	134.4
		68.75	76.533
		24.24	86.132
		57.58	123.974
		32.14	110.679
		67.86	85.286

## Sheet: Fig.3I-J
DP peak intensities along the Z axis in WT and K19-KO cells												Actin/DP peak intensity ratio means and standard deviation
WT_Z_position (%)	WT_Actin/DP_peak_intensity ratio	KO_Z_position (%)	KO_Actin/DP_peak_intensity ratio										sample (n)	mean	standard deviation	Mann-Whitney's U test
26.9	1.09179	27.03	0.444512									WT	197	1.16	0.56	8.435e-64
29	0.644883	27.27	0.432488									KO	331	0.38	0.2
30	1.15584	27.27	0.620771
30.2	1.19638	28.57	0.450612
32	1.47166	31.71	0.409317
33.3	1.18851	32.14	0.350341
34.4	0.447743	32.35	0.304825
34.8	1.44855	33.33	0.398594
35.7	1.43885	34.15	0.542363
35.7	1.46714	34.38	0.418442
36.8	1.31493	34.48	0.30646
37	0.711251	34.88	0.421045
38.5	1.02214	34.88	0.493643
38.5	1.02214	35.71	0.440991
39.1	1.09232	36.59	0.450766
39.3	1.38663	36.67	0.640373
39.4	1.78944	36.67	0.536343
41.2	2.50554	37.21	0.481028
41.7	1.05229	37.84	0.469887
42.9	1.1942	38.1	0.469154
43.8	0.800612	38.89	0.483779
45.5	1.32019	39.29	0.407985
46.4	1.53279	40	0.439039
47.1	1.18193	40	1.1113
47.4	1.79283	40.43	0.526322
47.6	1.39201	40.54	0.395091
50	0.89347	40.62	0.570782
50	1.20126	41.18	0.267557
50	2.83552	41.67	0.337761
53.3	3.10135	41.94	0.523807
56.3	1.12097	42.31	0.338919
56.3	0.678536	44.19	0.574995
57.1	2.42167	44.74	0.523497
57.1	1.43619	45.16	0.408689
57.1	1.21644	46.15	0.287047
57.9	1.02734	46.88	0.329882
58.8	1.19126	48.48	0.428507
58.8	0.814504	50	0.516144
60	1.27795	51.61	0.412944
61.5	1.95392	52.94	0.437058
61.9	1.47046	53.85	0.629022
64	1.57028	54.17	0.479929
64.7	1.12087	54.5	0.431819
65	2.55704	55.81	0.57184
69.2	1.09178	55.81	0.370902
69.2	1.09178	57.5	0.527763
69.6	1.41397	57.69	0.533472
69.6	0.773115	59.38	0.577607
71.4	1.28124	60.71	0.349462
71.4	3.19525	60.71	0.335307
72.1	1.15824	61.54	0.473719
73.7	1.46533	61.9	0.346148
75	0.340181	62.79	0.418574
75	0.913043	62.96	0.344742
76.2	0.923547	63.33	0.824791
76.7	0.934046	63.64	0.31768
77.8	0.787522	63.89	0.353215
80.6	2.17209	64	0.108564
80.8	1.82901	64.29	0.35476
82.1	1.24997	64.44	0.654461
88	0.908709	65.38	0.745737
17.9	0.411266	65.52	0.390933
22.9	0.656034	65.62	0.36911
24	0.408285	66.67	0.35597
24.1	1.02865	66.67	0.480208
24.1	1.23012	67.44	0.35052
25	1.62444	67.57	0.253001
29.5	1.05088	68.29	0.427652
29.5	0.940917	68.29	0.475906
29.6	0.468695	68.57	0.348141
29.6	0.487212	68.75	0.561096
29.8	0.786415	68.75	0.306617
30.3	0.979949	69.23	0.27391
30.8	0.515662	69.44	0.386581
31.6	0.922871	69.57	0.187886
31.8	0.515376	70	0.792373
32.1	1.00532	70	0.483434
33.3	0.556985	70	0.424078
34.3	1.15337	70.27	0.602127
34.6	0.608413	70.27	0.741258
34.6	0.369245	70.59	0.228836
36.4	1.29511	70.73	0.561774
37	0.378866	71.05	0.322903
37.5	1.1929	71.43	0.415102
37.9	1.33876	72.09	0.220097
38.5	0.546422	73.08	0.269477
39.1	0.644329	73.68	0.463068
40	1.45126	75	0.382486
41.2	0.525781	75	0.412007
41.7	0.391887	75	0.569438
42.1	0.908657	75.56	0.513151
42.1	0.990009	75.61	0.542238
42.9	1.22514	75.76	0.316673
44	1.33644	76.19	0.696455
44.4	0.958681	76.47	0.281922
44.4	1.22373	76.47	0.474492
46.2	0.877772	77.42	0.466925
47.4	0.315547	77.42	0.588793
48.6	1.19919	77.78	0.463966
50	0.364316	79.07	0.567485
50	1.08429	80.85	0.247837
51.7	1.09548	81.4	0.451234
52	0.261138	13.51	0.15
52.4	0.706421	13.56	0.2
54.1	1.40641	16.67	0.28
54.2	0.799998	17.07	0.13
54.2	0.666787	19.35	0.08
55.2	1.24599	19.61	0.12
56.5	0.429613	20.51	0.17
57.1	0.870509	20.51	0.26
57.7	0.828861	21.43	0.2
59.1	0.730503	21.95	0.3
59.3	0.644841	22.22	0.19
60.7	1.48833	22.22	0.17
61.4	0.694777	22.45	0.21
61.5	0.934288	23.08	0.15
63.6	1.12816	24.24	0.24
63.6	1.1001	24.32	0.23
63.9	0.849874	25.93	0.16
64	0.910798	26.09	0.17
65.2	0.644516	26.67	0.13
65.4	0.66814	27.03	0.19
65.5	1.32764	27.78	0.2
66.7	1.71338	28.57	0.12
66.7	0.736851	29.41	0.21
67.9	0.803314	29.63	0.18
68.4	0.658658	31.03	0.12
68.6	0.738412	31.43	0.33
69	0.324682	31.82	0.18
69	1.60831	31.82	0.12
70.4	0.319547	32	0.38
71.9	1.22353	32.43	0.31
74.3	0.98038	34.15	0.28
76.9	0.393558	34.62	0.26
77.3	0.282907	35.29	0.14
81.8	0.86753	37.5	0.08
26.9	1.09179	38.46	0.25
29	0.644883	38.71	0.17
30	1.15584	40	0.19
30.2	1.19638	40.62	0.2
32	1.47166	40.91	0.1
33.3	1.18851	41.67	0.11
34.4	0.447743	43.24	0.16
34.8	1.44855	43.48	0.26
35.7	1.43885	45.71	0.1
35.7	1.46714	47.37	0.35
36.8	1.31493	47.46	0.29
37	0.711251	47.83	0.24
38.5	1.02214	48	0.14
38.5	1.02214	48	0.2
39.1	1.09232	48.28	0.05
39.3	1.38663	51.02	0.17
39.4	1.78944	51.22	0.18
41.2	2.50554	51.28	0.2
41.7	1.05229	51.72	0.49
42.9	1.1942	51.85	0.22
43.8	0.800612	52.78	0.85
45.5	1.32019	53.85	0.23
46.4	1.53279	57.69	0.08
47.1	1.18193	58.82	0.15
47.4	1.79283	60	0.5
47.6	1.39201	61.54	0.13
50	0.89347	62.16	0.2
50	1.20126	62.86	0.3
50	2.83552	62.96	0.24
53.3	3.10135	63.41	0.25
56.3	1.12097	63.64	0.18
56.3	0.678536	64.29	0.16
57.1	2.42167	65.22	0.14
57.1	1.43619	66.67	0.15
57.1	1.21644	66.67	0.26
57.9	1.02734	67.39	0.11
58.8	1.19126	67.74	0.13
58.8	0.814504	68	0.19
60	1.27795	68.97	0.09
61.5	1.95392	69.57	0.14
61.9	1.47046	70.27	0.15
64	1.57028	70.83	0.12
64.7	1.12087	71.43	0.26
65	2.55704	72.22	0.26
69.2	1.09178	72.41	0.22
69.2	1.09178	72.73	0.21
69.6	1.41397	73.33	0.13
69.6	0.773115	73.53	0.28
71.4	1.28124	74.07	0.23
71.4	3.19525	74.07	0.22
72.1	1.15824	75	0.2
73.7	1.46533	75	0.28
75	0.340181	75.61	0.15
75	0.913043	76	0.07
76.2	0.923547	76.47	0.1
76.7	0.934046	76.92	0.1
77.8	0.787522	77.14	0.14
80.6	2.17209	77.42	0.09
80.8	1.82901	78.12	0.17
82.1	1.24997	78.26	0.16
88	0.908709	78.43	0.23
		78.79	0.17
		80.49	0.18
		80.56	0.13
		81.08	0.13
		81.08	0.13
		81.08	0.38
		81.36	0.09
		82.05	0.21
		82.86	0.28
		82.93	0.13
		83.33	0.28
		84.62	0.11
		85.37	0.28
		85.71	0.3
		86.96	0.23
		87.5	0.11
		32	0.391084
		64	0.381061
		64	0.754879
		63.64	0.400983
		47.37	0.306798
		63.33	0.761184
		35.71	0.299586
		67.86	0.333931
		40.62	0.388443
		75	0.419923
		17.24	0.66629
		75.86	0.403266
		30	0.512533
		73.33	0.530484
		26.92	0.290521
		73.08	0.215418
		44.44	0.399587
		74.07	0.470948
		48.65	0.396959
		72.97	0.42376
		64.1	0.979475
		40.91	0.448719
		72.73	0.451218
		27.78	0.300579
		58.33	0.482772
		42.42	0.553033
		72.73	0.514461
		31.03	0.495135
		62.07	0.300135
		81.25	0.385579
		25.81	0.482944
		64.52	0.659213
		34.38	0.682702
		68.75	0.561698
		27.27	0.487887
		72.73	0.475734
		14.29	0.405014
		20.45	0.405035
		66.67	0.537017
		70.45	0.537017
		37.25	0.447058
		66.67	0.648281
		84.31	0.313693
		38.89	0.802194
		52.78	0.699524
		72.22	0.988544
		38.3	0.349247
		80.85	0.811799
		39.29	0.310867
		71.43	0.318992
		64.52	0.497605
		28	0.575695
		64	0.748319
		28.12	0.417155
		62.5	0.721527
		18.92	0.429334
		75.68	0.514082
		43.59	0.501132
		74.36	0.313882
		28.57	0.353063
		68.57	0.418322
		32.14	0.426404
		75	0.752918
		37.93	0.408282
		68.97	0.465901
		28.26	0.370509
		58.7	0.579442
		78.26	0.46578
		40.48	0.423989
		57.14	0.367371
		76.19	0.529735
		18.52	0.509216
		27.59	0.508966
		70.37	0.506868
		75.86	0.506868
		37.04	0.535132
		66.67	0.412926
		31.91	0.43632
		70.21	0.542514
		24	0.510599
		60	0.494529
		72	0.506055
		41.67	0.371758
		66.67	0.333062
		33.33	0.618842
		38.64	0.42798
		77.27	0.430551
		71.88	0.44063
		29.27	0.410946
		63.41	0.467706
		80.49	0.362318
		48.65	0.369964
		81.08	0.285681
		61.54	0.292593
		74.36	0.355323
		62.5	0.466714
		50	0.982347
		30.56	0.511219
		55.56	0.42219
		75	0.989445
		13.51	0.447184
		35.14	0.492284
		72.97	0.611596
		29.63	0.303314
		62.96	0.366713
		26.67	0.688121
		64.44	0.667817
		77.78	0.41091
		45.83	1.51107
		70.83	0.731558
		42.42	0.487484
		63.64	0.324752
		46.88	0.447917
		68.75	0.506095
		24.24	0.459817
		57.58	0.321374
		32.14	0.269121
		67.86	0.452677

## Sheet: Fig. 4D
Desmosom widths (Dsg2-DPC distance) raw data for MCF WT and K19-KO cells (unit: nm)					Desmosome widths (Dsg2-DPC distance) means and standard deviation ( unit: nm)
WT	KO					sample (n)	mean	standard deviation	Mann-Whitney's U test
0.135209	0.11268				WT	1260	168	47	1.542e-66
0.09014	0.0676				KO	1010	132	49
0.13521	0.067605
0.13521	0.18028
0.157744	0.22535
0.09014	0.13521
0.157744	0.04507
0.13521	0.09014
0.202815	0.20281
0.18028	0.112675
0.202815	0.112675
0.157744	0.067605
0.090139	0.157745
0.18028	0.112675
0.18028	0.20281
0.13521	0.202815
0.135209	0.18028
0.13521	0.112675
0.112675	0.112674
0.180279	0.045069
0.157745	0.13521
0.157745	0.112675
0.270419	0.18028
0.202815	0.202815
0.13521	0.067605
0.157745	0.202814
0.22535	0.13521
0.18028	0.18028
0.112675	0.067605
0.112675	0.180279
0.112674	0.09014
0.112675	0.157745
0.157744	0.11268
0.157745	0.157744
0.112675	0.13521
0.157745	0.112675
0.202814	0.09014
0.18028	0.067605
0.13521	0.112675
0.18028	0.20281
0.202814	0.06761
0.180279	0.157745
0.202815	0.112675
0.157745	0.20281
0.202815	0.13521
0.090139	0.112675
0.13521	0.13521
0.18028	0.157745
0.202814	0.13521
0.202815	0.22535
0.157745	0.11267
0.22535	0.157745
0.13521	0.09014
0.18028	0.157745
0.18028	0.09014
0.157745	0.112675
0.13521	0.0676
0.13521	0.20281
0.13521	0.112675
0.157744	0.112675
0.180279	0.13521
0.13521	0.157745
0.157745	0.31549
0.22535	0.13521
0.13521	0.135209
0.247885	0.18028
0.112675	0.112675
0.180279	0.067605
0.112675	0.24789
0.13521	0.04507
0.067605	0.06761
0.157745	0.13521
0.13521	0.11267
0.22535	0.112675
0.09014	0.13521
0.112675	0.157745
0.180279	0.135209
0.157745	0.157745
0.112674	0.18028
0.22535	0.112675
0.202815	0.13521
0.157745	0.13521
0.157744	0.11267
0.202815	0.157744
0.135209	0.157745
0.157744	0.112674
0.13521	0.18028
0.13521	0.09014
0.09014	0.157744
0.13521	0.13521
0.22535	0.112675
0.157744	0.0676
0.112675	0.11268
0.067605	0.157745
0.157744	0.13521
0.157745	0.135209
0.202815	0.180279
0.13521	0.112675
0.13521	0.13521
0.22535	0.112675
0.09014	0.112674
0.135209	0.13521
0.18028	0.18028
0.18028	0.157744
0.112674	0.112675
0.157745	0.157745
0.247885	0.112675
0.292954	0.13521
0.202815	0.13521
0.112674	0.067605
0.22535	0.09014
0.09014	0.18028
0.18028	0.202815
0.13521	0.11268
0.18028	0.22535
0.112675	0.15775
0.18028	0.112675
0.202815	0.180279
0.157745	0.09014
0.202815	0.157744
0.202815	0.13521
0.13521	0.157744
0.22535	0.09014
0.04507	0.202814
0.338025	0.13521
0.202815	0.11268
0.112674	0.157745
0.157744	0.11267
0.202815	0.18028
0.157745	0.13521
0.18028	0.067605
0.180279	0.04507
0.112675	0.11267
0.135209	0.112675
0.180279	0.13521
0.112675	0.04507
0.157745	0.15774
0.18028	0.09014
0.18028	0.09014
0.202814	0.157744
0.112674	0.247884
0.157745	0.13521
0.18028	0.04507
0.22535	0.09014
0.135209	0.15774
0.157745	0.20282
0.112675	0.112675
0.22535	0.112674
0.225349	0.11267
0.18028	0.13521
0.13521	0.18028
0.13521	0.112675
0.157744	0.157745
0.09014	0.11268
0.180279	0.135209
0.112675	0.09014
0.157745	0.13521
0.157745	0.202814
0.135209	0.112675
0.09014	0.15774
0.13521	0.13521
0.157745	0.157744
0.157745	0.18028
0.18028	0.180279
0.247884	0.18028
0.13521	0.157745
0.202815	0.0676
0.157745	0.157745
0.18028	0.112675
0.09014	0.112675
0.112674	0.09014
0.247885	0.067605
0.067605	0.157744
0.112674	0.09014
0.247884	0.090139
0.225349	0.04507
0.157745	0.09014
0.157745	0.04507
0.13521	0.09014
0.112675	0.22535
0.18028	0.090139
0.202814	0.157744
0.135209	0.11268
0.247884	0.09014
0.202814	0.157745
0.112675	0.0676
0.202815	0.202814
0.09014	0.157745
0.13521	0.13521
0.225349	0.157744
0.180279	0.135209
0.18028	0.04507
0.180279	0.11268
0.157744	0.22535
0.202815	0.04507
0.13521	0.13521
0.135209	0.247885
0.225349	0.112675
0.157745	0.15774
0.13521	0.09014
0.202815	0.13521
0.157744	0.180279
0.13521	0.135209
0.112675	0.112674
0.13521	0.15774
0.180279	0.157744
0.225349	0.112675
0.157745	0.18028
0.202815	0.11268
0.202815	0.112675
0.292954	0.13521
0.135209	0.13521
0.27042	0.022535
0.09014	0.13521
0.247885	0.06761
0.157745	0.11268
0.22535	0.0676
0.18028	0.157744
0.157744	0.04507
0.31549	0.112674
0.112675	0.135209
0.202814	0.157745
0.112675	0.067605
0.112675	0.067605
0.18028	0.180279
0.112675	0.135209
0.202815	0.13521
0.225349	0.202815
0.22535	0.15775
0.157744	0.13521
0.090139	0.13521
0.157745	0.202814
0.202814	0.18028
0.157744	0.157744
0.157745	0.13521
0.202815	0.180279
0.202815	0.112675
0.09014	0.202814
0.180279	0.06761
0.202815	0.090139
0.112674	0.112675
0.157745	0.13521
0.13521	0.045069
0.18028	0.31549
0.157745	0.24788
0.180279	0.13521
0.247885	0.11268
0.135209	0.18028
0.157745	0.0676
0.18028	0.112675
0.157745	0.202815
0.18028	0.13521
0.202815	0.067605
0.202815	0.090139
0.202815	0.0676
0.180279	0.15775
0.13521	0.157745
0.18028	0.22535
0.202814	0.11268
0.18028	0.13521
0.180279	0.202815
0.112674	0.180279
0.13521	0.20282
0.180279	0.112675
0.202814	0.15774
0.13521	0.157745
0.180279	0.157745
0.27042	0.112675
0.247885	0.20281
0.225349	0.22535
0.18028	0.09014
0.202814	0.13521
0.315489	0.180279
0.157745	0.31549
0.112675	0.20282
0.112675	0.13521
0.112675	0.09014
0.22535	0.13521
0.157745	0.157745
0.202815	0.067605
0.157745	0.112675
0.13521	0.13521
0.157745	0.18028
0.112675	0.13521
0.157745	0.157745
0.202815	0.04507
0.180279	0.09014
0.18028	0.112675
0.180279	0.202815
0.202815	0.180279
0.247885	0.24789
0.202815	0.11268
0.202815	0.157745
0.13521	0.15775
0.135209	0.292955
0.202815	0.135209
0.202814	0.067605
0.135209	0.112675
0.112675	0.11268
0.247884	0.06761
0.225349	0.13521
0.18028	0.09014
0.13521	0.13521
0.225349	0.13521
0.202815	0.157744
0.157745	0.112675
0.18028	0.067604
0.18028	0.112675
0.135209	0.13521
0.067605	0.11268
0.202815	0.112674
0.18028	0.112674
0.157745	0.067605
0.202814	0.13521
0.112675	0.112675
0.112675	0.157745
0.22535	0.180279
0.135209	0.09014
0.157745	0.157745
0.180279	0.11268
0.157745	0.157745
0.18028	0.202814
0.18028	0.202815
0.135209	0.09014
0.18028	0.02253
0.202815	0.112675
0.112675	0.13521
0.18028	0.11267
0.202815	0.22535
0.157745	0.13521
0.157745	0.112675
0.22535	0.13521
0.22535	0.09014
0.13521	0.11268
0.202814	0.13521
0.18028	0.112675
0.18028	0.13521
0.112674	0.13521
0.09014	0.157744
0.112674	0.18028
0.112674	0.067605
0.157745	0.09014
0.112675	0.135209
0.18028	0.157745
0.157745	0.112675
0.157745	0.13521
0.090139	0.18028
0.157745	0.11268
0.112675	0.292955
0.157745	0.112675
0.157745	0.090139
0.04507	0.13521
0.157745	0.11268
0.18028	0.09014
0.067605	0.112674
0.157745	0.04507
0.180279	0.112675
0.292955	0.18028
0.13521	0.06761
0.157745	0.112675
0.18028	0.09014
0.157744	0.09014
0.112675	0.09014
0.157745	0.13521
0.090139	0.18028
0.202814	0.15774
0.202815	0.11267
0.04507	0.13521
0.13521	0.112675
0.09014	0.11267
0.13521	0.157745
0.13521	0.157745
0.157745	0.157745
0.13521	0.09014
0.180279	0.09014
0.067605	0.135209
0.18028	0.18028
0.18028	0.157744
0.247885	0.157745
0.022535	0.067605
0.157745	0.09014
0.18028	0.11267
0.157744	0.06761
0.135209	0.202814
0.202815	0.04507
0.157745	0.15774
0.13521	0.04507
0.202815	0.13521
0.225349	0.09014
0.13521	0.0676
0.18028	0.04507
0.202815	0.15774
0.157744	0.18028
0.13521	0.247885
0.27042	0.157744
0.13521	0.09014
0.157745	0.13521
0.112675	0.27042
0.225349	0.247885
0.157744	0.157745
0.157745	0.13521
0.13521	0.022535
0.18028	0.09014
0.180279	0.13521
0.180279	0.13521
0.27042	0.04507
0.13521	0.13521
0.18028	0.18028
0.13521	0.157745
0.225349	0.112675
0.18028	0.13521
0.13521	0.067604
0.18028	0.18028
0.13521	0.090139
0.247885	0.09014
0.202815	0.09014
0.180279	0.13521
0.22535	0.06761
0.225349	0.15774
0.13521	0.09014
0.18028	0.09014
0.112675	0.09014
0.180279	0.18028
0.112674	0.157745
0.13521	0.112675
0.157745	0.13521
0.09014	0.11268
0.112675	0.06761
0.202814	0.18028
0.13521	0.13521
0.157745	0.135209
0.202814	0.04507
0.13521	0.13521
0.18028	0.0676
0.157745	0.09014
0.112675	0.112675
0.18028	0.18028
0.18028	0.04507
0.18028	0.202815
0.202815	0.112675
0.157745	0.180279
0.13521	0.09014
0.157745	0.135209
0.157745	0.04507
0.18028	0.112675
0.31549	0.13521
0.18028	0.112675
0.18028	0.202814
0.247885	0.15775
0.18028	0.157745
0.13521	0.112675
0.157744	0.067605
0.180279	0.112675
0.112675	0.09014
0.157744	0.112675
0.18028	0.11268
0.202814	0.067605
0.157744	0.112674
0.13521	0.135209
0.202814	0.157745
0.202815	0.13521
0.13521	0.067605
0.13521	0.157744
0.225349	0.13521
0.112674	0.18028
0.13521	0.13521
0.18028	0.180279
0.09014	0.112675
0.202815	0.09014
0.157745	0.15774
0.157745	0.04507
0.247885	0.292954
0.18028	0.13521
0.18028	0.22535
0.22535	0.09014
0.157745	0.11267
0.18028	0.09014
0.157745	0.022535
0.157744	0.13521
0.135209	0.202814
0.135209	0.157745
0.157745	0.18028
0.09014	0.18028
0.270419	0.067605
0.13521	0.09014
0.202815	0.180279
0.157745	0.13521
0.13521	0.09014
0.27042	0.06761
0.157745	0.11268
0.112675	0.20281
0.112674	0.157745
0.112675	0.09014
0.157745	0.13521
0.202815	0.157745
0.13521	0.180279
0.135209	0.31549
0.112674	0.090139
0.112674	0.18028
0.157745	0.067605
0.157745	0.13521
0.18028	0.157745
0.18028	0.13521
0.13521	0.13521
0.135209	0.157745
0.31549	0.157745
0.180279	0.157745
0.13521	0.112675
0.180279	0.09014
0.18028	0.11267
0.247885	0.157745
0.27042	0.11267
0.18028	0.112675
0.112675	0.112675
0.202815	0.157745
0.157745	0.09014
0.13521	0.157745
0.18028	0.0676
0.112675	0.157744
0.18028	0.0676
0.18028	0.13521
0.22535	0.22535
0.22535	0.04507
0.13521	0.180279
0.157745	0.09014
0.157745	0.27042
0.13521	0.157745
0.157745	0.04507
0.09014	0.09014
0.135209	0.09014
0.13521	0.15775
0.247885	0.13521
0.067604	0.09014
0.225349	0.202815
0.202815	0.247885
0.067605	0.13521
0.202815	0.09014
0.135209	0.067604
0.112675	0.04507
0.022535	0.13521
0.157745	0.135209
0.180279	0.067605
0.13521	0.13521
0.09014	0.04507
0.338024	0.112675
0.202814	0.18028
0.18028	0.0676
0.13521	0.13521
0.18028	0.31549
0.18028	0.09014
0.202815	0.157744
0.247884	0.112675
0.09014	0.22535
0.112675	0.157745
0.202814	0.112675
0.09014	0.18028
0.09014	0.180279
0.292955	0.090139
0.180279	0.112675
0.135209	0.112674
0.157745	0.180279
0.157745	0.18028
0.067605	0.13521
0.18028	0.090139
0.225349	0.202815
0.247885	0.06761
0.18028	0.09014
0.04507	0.112674
0.112675	0.13521
0.157744	0.18028
0.157745	0.11268
0.157745	0.067605
0.225349	0.112675
0.247885	0.135209
0.112674	0.112675
0.13521	0.135209
0.202815	0.13521
0.157744	0.11268
0.157745	0.202815
0.157745	0.18028
0.22535	0.13521
0.157745	0.13521
0.13521	0.157745
0.202815	0.157745
0.247885	0.157745
0.292955	0.112674
0.157744	0.09014
0.202815	0.15775
0.157745	0.13521
0.180279	0.067605
0.202814	0.13521
0.112675	0.112675
0.09014	0.13521
0.135209	0.135209
0.18028	0.13521
0.22535	0.0676
0.292954	0.090139
0.13521	0.13521
0.202815	0.0676
0.202815	0.067605
0.135209	0.15775
0.135209	0.202814
0.157745	0.09014
0.202815	0.18028
0.157745	0.0676
0.112675	0.13521
0.202814	0.09014
0.09014	0.157745
0.13521	0.04507
0.18028	0.112674
0.180279	0.11268
0.157745	0.24789
0.157745	0.0676
0.292954	0.18028
0.202815	0.18028
0.157745	0.067605
0.18028	0.18028
0.247885	0.15774
0.135209	0.157745
0.135209	0.13521
0.13521	0.18028
0.135209	0.0676
0.157745	0.13521
0.067605	0.112674
0.202815	0.112675
0.18028	0.13521
0.202814	0.247885
0.180279	0.13521
0.202814	0.20282
0.112674	0.18028
0.135209	0.13521
0.180279	0.13521
0.202814	0.18028
0.157745	0.04507
0.292955	0.135209
0.13521	0.09014
0.135209	0.20282
0.157745	0.15775
0.180279	0.09014
0.202815	0.157745
0.112675	0.11268
0.157744	0.09014
0.157744	0.157745
0.135209	0.09014
0.22535	0.112675
0.247884	0.11267
0.18028	0.13521
0.18028	0.09014
0.157744	0.180279
0.18028	0.180279
0.225349	0.135209
0.202815	0.135209
0.157745	0.202815
0.202815	0.202814
0.18028	0.112675
0.157744	0.18028
0.18028	0.11268
0.18028	0.13521
0.157744	0.247885
0.18028	0.18028
0.22535	0.112675
0.18028	0.112675
0.22535	0.202814
0.13521	0.13521
0.202815	0.18028
0.112675	0.13521
0.112675	0.15775
0.202815	0.09014
0.157745	0.112675
0.18028	0.11267
0.180279	0.112675
0.13521	0.11267
0.157744	0.09014
0.18028	0.067604
0.157744	0.090139
0.112675	0.157745
0.157745	0.20282
0.09014	0.067605
0.292954	0.022535
0.18028	0.13521
0.27042	0.13521
0.13521	0.13521
0.157745	0.157745
0.157745	0.13521
0.22535	0.112674
0.09014	0.09014
0.157745	0.067605
0.202815	0.15775
0.112675	0.13521
0.112675	0.112675
0.22535	0.112675
0.112675	0.112675
0.13521	0.135209
0.18028	0.24788
0.18028	0.11267
0.112675	0.180279
0.157744	0.09014
0.202815	0.13521
0.27042	0.15775
0.157745	0.112674
0.157745	0.11267
0.157745	0.11267
0.180279	0.13521
0.13521	0.157745
0.112675	0.02253
0.09014	0.112675
0.18028	0.067605
0.157744	0.112675
0.202815	0.09014
0.135209	0.157745
0.18028	0.13521
0.13521	0.09014
0.09014	0.09014
0.202815	0.112675
0.180279	0.09014
0.157745	0.22535
0.13521	0.13521
0.18028	0.13521
0.202815	0.067605
0.157745	0.112674
0.202815	0.270419
0.135209	0.112675
0.067605	0.135209
0.13521	0.13521
0.225349	0.112675
0.13521	0.13521
0.157745	0.112675
0.067605	0.112675
0.157745	0.180279
0.13521	0.157745
0.157744	0.225349
0.157745	0.112675
0.157744	0.067605
0.202814	0.09014
0.247885	0.247884
0.202814	0.13521
0.157744	0.09014
0.13521	0.02254
0.22535	0.157745
0.247884	0.157745
0.225349	0.112674
0.157745	0.135209
0.18028	0.202815
0.157745	0.18028
0.22535	0.13521
0.18028	0.157745
0.157745	0.135209
0.202815	0.13521
0.225349	0.157745
0.112675	0.067605
0.247884	0.13521
0.157744	0.13521
0.13521	0.11268
0.18028	0.18028
0.18028	0.18028
0.202815	0.11268
0.18028	0.09014
0.157745	0.112675
0.13521	0.11267
0.225349	0.0676
0.157745	0.112675
0.202814	0.157745
0.18028	0.202815
0.157745	0.13521
0.18028	0.11267
0.18028	0.18028
0.09014	0.157745
0.247884	0.20282
0.180279	0.15774
0.157745	0.112675
0.18028	0.180279
0.202815	0.20281
0.13521	0.157744
0.13521	0.157745
0.157745	0.180279
0.157745	0.13521
0.112675	0.04507
0.292955	0.135209
0.11267	0.135209
0.157745	0.11268
0.13521	0.067605
0.18028	0.112675
0.112674	0.09014
0.157745	0.18028
0.225349	0.09014
0.180279	0.18028
0.13521	0.13521
0.202814	0.09014
0.22535	0.157744
0.13521	0.112675
0.247885	0.022535
0.157745	0.04507
0.292955	0.09014
0.22535	0.157745
0.157745	0.135209
0.112675	0.112675
0.22535	0.202815
0.09014	0.13521
0.157745	0.112675
0.18028	0.157745
0.247884	0.112675
0.04507	0.18028
0.157745	0.157745
0.13521	0.13521
0.157745	0.112675
0.112675	0.13521
0.135209	0.067605
0.112674	0.112675
0.157745	0.135209
0.112674	0.202815
0.112674	0.180279
0.135209	0.157744
0.247884	0.112675
0.135209	0.112674
0.13521	0.13521
0.202814	0.11267
0.067605	0.067605
0.13521	0.09014
0.22535	0.112675
0.18028	0.09014
0.112674	0.202814
0.157744	0.112675
0.13521	0.112674
0.090139	0.09014
0.112675	0.18028
0.157745	0.157745
0.202815	0.180279
0.157745	0.09014
0.270419	0.157745
0.180279	0.04507
0.157744	0.157744
0.157745	0.09014
0.180279	0.13521
0.13521	0.09014
0.180279	0.09014
0.157745	0.22535
0.18028	0.112675
0.180279	0.15774
0.202815	0.112675
0.202815	0.112674
0.18028	0.18028
0.067604	0.13521
0.157745	0.067605
0.157745	0.112675
0.22535	0.13521
0.292954	0.09014
0.13521	0.067605
0.157745	0.18028
0.18028	0.13521
0.090139	0.112675
0.180279	0.13521
0.13521	0.112675
0.202815	0.0676
0.157744	0.180279
0.157745	0.13521
0.13521	0.0676
0.157745	0.112675
0.157745	0.202815
0.157744	0.09014
0.247885	0.18028
0.247885	0.13521
0.292955	0.11267
0.247885	0.09014
0.202815	0.06761
0.13521	0.06761
0.18028	0.11267
0.18028	0.13521
0.157745	0.15774
0.157745	0.157745
0.202815	0.18028
0.202815	0.09014
0.157745	0.180279
0.157745	0.112675
0.247884	0.135209
0.202815	0.22535
0.202815	0.13521
0.225349	0.09014
0.112675	0.067605
0.13521	0.18028
0.18028	0.112675
0.157745	0.22535
0.135209	0.180279
0.157745	0.13521
0.13521	0.157745
0.27042	0.202815
0.180279	0.157745
0.18028	0.135209
0.13521	0.112674
0.090139	0.112675
0.202814	0.067605
0.09014	0.135209
0.180279	0.04507
0.202814	0.022535
0.135209	0.09014
0.13521	0.13521
0.09014	0.13521
0.157745	0.13521
0.202815	0.157745
0.13521	0.09014
0.090139	0.13521
0.157745	0.09014
0.112674	0.112675
0.157744	0.09014
0.22535	0.225349
0.202815	0.15775
0.202815	0.180279
0.225349	0.13521
0.13521	0.135206
0.13521	0.09014
0.13521	0.225349
0.157745	0.180279
0.18028	0.18028
0.18028	0.112675
0.202815	0.04507
0.13521	0.11268
0.13521	0.135209
0.09014	0.13521
0.202815	0.04507
0.09014	0.202815
0.157745	0.090139
0.18028	0.04507
0.18028	0.157745
0.157744	0.090139
0.22535	0.112675
0.157745	0.112675
0.18028	0.157745
0.067605	0.0676
0.18028	0.04507
0.18028	0.18028
0.202814	0.112675
0.112675	0.04507
0.13521	0.13521
0.090139	0.202814
0.112675	0.112675
0.180279	0.11268
0.157744	0.13521
0.18028	0.022535
0.112674	0.22535
0.157745	0.112675
0.247884	0.13521
0.18028	0.11267
0.202815	0.06761
0.202815	0.09014
0.202814	0.18028
0.18028	0.135209
0.157744	0.11267
0.270419	0.180279
0.09014	0.202815
0.157744	0.112675
0.202815	0.135209
0.18028	0.13521
0.067605	0.13521
0.27042	0.157744
0.135209	0.180279
0.18028	0.112675
0.202814	0.292955
0.157744	0.112675
0.157744	0.11267
0.13521	0.20281
0.157745	0.18028
0.18028	0.112675
0.18028	0.067605
0.157745	0.067605
0.157745	0.15775
0.157745	0.225349
0.13521	0.13521
0.270419	0.157745
0.045069	0.13521
0.18028	0.13521
0.157744	0.202815
0.18028	0.09014
0.247884	0.13521
0.13521	0.112675
0.202814	0.157745
0.157745	0.20282
0.157745	0.157745
0.18028	0.0676
0.18028	0.247885
0.13521	0.13521
0.13521	0.13521
0.157744	0.13521
0.09014	0.09014
0.18028	0.202814
0.135209	0.180279
0.135209	0.0676
0.202815	0.09014
0.157744	0.11267
0.13521	0.157745
0.18028	0.225349
0.202814	0.112675
0.202814	0.06761
0.180279	0.270419
0.180279	0.11267
0.157745	0.09014
0.18028	0.112675
0.202815	0.112675
0.157745	0.202814
0.13521	0.06761
0.180279	0.11268
0.18028	0.11267
0.18028	0.15775
0.157744	0.18028
0.202814	0.067605
0.292954	0.06761
0.27042	0.13521
0.13521	0.112674
0.112675	0.157744
0.202815	0.13521
0.247885	0.157744
0.157744	0.13521
0.04507
0.18028
0.157745
0.22535
0.067605
0.067604
0.157744
0.157745
0.157744
0.202814
0.180279
0.135209
0.13521
0.18028
0.202815
0.22535
0.22535
0.135209
0.157745
0.157745
0.180279
0.135209
0.04507
0.247885
0.315489
0.180279
0.157745
0.247884
0.18028
0.180279
0.202815
0.157744
0.202815
0.202815
0.202814
0.090139
0.225349
0.13521
0.09014
0.13521
0.157745
0.112675
0.157745
0.247885
0.202814
0.22535
0.202815
0.157745
0.112675
0.112675
0.13521
0.09014
0.157745
0.135209
0.157745
0.202814
0.247884
0.22535
0.13521
0.27042
0.13521
0.112675
0.13521
0.157744
0.247884
0.157745
0.202815
0.157744
0.157745
0.112675
0.27042
0.202815
0.180279
0.180279
0.18028
0.22535
0.157745
0.18028
0.18028
0.202815
0.18028
0.13521
0.225349
0.22535
0.067605
0.112675
0.18028
0.18028
0.067605
0.157744
0.18028
0.112675
0.157745
0.22535
0.22535
0.18028
0.18028
0.22535
0.157745
0.067605
0.22535
0.090139
0.112675
0.13521
0.135209
0.180279
0.202815
0.112675
0.202814
0.13521
0.225349
0.157745
0.202815
0.292955
0.18028
0.202814
0.157745
0.202814
0.180279
0.180279
0.13521
0.18028
0.247884
0.202815
0.270419
0.157745
0.22535
0.13521
0.22535
0.27042
0.22535
0.225349
0.13521
0.202814
0.157745
0.13521
0.157745
0.18028
0.157745
0.18028
0.157744
0.135209
0.157745
0.18028
0.18028
0.202815
0.180279
0.202815
0.180279
0.112674
0.202815
0.225349
0.13521
0.112675
0.292954
0.18028
0.157744
0.112674
0.22535
0.202814
0.157744
0.202815
0.18028
0.202815
0.09014
0.157744
0.202815
0.157745
0.157745
0.18028
0.157745
0.202815
0.13521
0.09014
0.202815
0.157745
0.18028
0.225349
0.157745
0.18028
0.180279
0.18028
0.180279
0.202815
0.112674
0.157745
0.180279
0.135209
0.09014
0.225349
0.180279
0.135209
0.180279
0.112675
0.202814
0.18028
0.157745
0.157745
0.112675
0.090139
0.13521
0.180279
0.247885
0.18028
0.135209
0.112674
0.202814
0.112674
0.22535
0.180279
0.157744
0.18028
0.13521
0.157745
0.18028
0.22535
0.13521
0.157745
0.09014
0.135209
0.13521
0.09014
0.067604
0.180279
0.202815
0.13521
0.202814
0.292955
0.112674
0.31549
0.135209
0.157744
0.247884
0.13521
0.22535
0.18028
0.18028
0.18028
0.157745
0.157745
0.135209
0.180279
0.202814
0.202814
0.18028
0.27042
0.067604
0.135209
0.27042
0.157745

## Sheet: Fig.4E
Desmosom widths (Dsg2-DPN distance) raw data for MCF WT and K19-KO cells (unit: nm)				Desmosome widths (Dsg2-DPN distance) means and standard deviation ( unit: nm)
WT	KO				sample (n)	mean	standard deviation	Mann-Whitney's U test
0.045069	0.112675			WT	692	99	44	0.994
0.022535	0.112674			KO	826	101	53
0.112675	0.18028
0.067605	0.067604
0.067605	0.022539
0.09014	0.157745
0.112675	0.067605
0.067604	0.067605
0.157745	0.067605
0.090139	0.09014
0.045069	0.067605
0.09014	0.067605
0.112675	0.09014
0.067604	0.112675
0.067605	0.112674
0.09014	0.247883
0.18028	0.090139
0.112675	0.04507
0.202814	0.067606
0.067605	0.067605
0.157745	0.090139
0.13521	0.09014
0.067601	0.090139
0.09014	0.180279
0.112674	0.13521
0.202815	0.067605
0.09014	0.292954
0.09014	0.112674
0.112674	0.067605
0.112675	0.067605
0.09014	0.112675
0.09014	0.04507
0.09014	0.045069
0.067605	0.067605
0.13521	0.157744
0.04507	0.067605
0.04507	0.13521
0.067605	0.135209
0.04507	0.067605
0.022535	0.067605
0.067605	0.112675
0.112675	0.090139
0.090139	0.157745
0.112675	0.067606
0.13521	0.09014
0.13521	0.135209
0.09014	0.112675
0.135209	0.112674
0.04507	0.270419
0.09014	0.022535
0.067604	0.13521
0.157744	0.067604
0.067605	0.157745
0.09014	0.067605
0.067605	0.135209
0.04507	0.09014
0.09014	0.09014
0.022535	0.04507
0.09014	0.067605
0.112675	0.067604
0.067605	0.067605
0.157745	0.067605
0.067605	0.022535
0.067605	0.067605
0.067605	0.09014
0.13521	0.09014
0.112675	0.157744
0.09014	0.22535
0.112675	0.022535
0.090139	0.022535
0.13521	0.202815
0.112675	0.067605
0.09014	0.112671
0.067604	0.067605
0.067605	0.09014
0.022535	0.13521
0.157744	0.067605
0.09014	0.09014
0.09014	0.112674
0.067605	0.13521
0.112675	0.045066
0.135209	0.247885
0.045069	0.04507
0.157745	0.090139
0.112675	0.022535
0.067609	0.09014
0.067605	0.112675
0.04507	0.09014
0.180279	0.04507
0.04507	0.22535
0.022535	0.067605
0.112675	0.112674
0.270419	0.067605
0.09014	0.202815
0.045069	0.112675
0.090139	0.135209
0.157744	0.225349
0.04507	0.157744
0.067605	0.04507
0.112674	0.022535
0.112675	0.022535
0.022534	0.04507
0.112674	0.04507
0.04507	0.112675
0.112675	0.090139
0.04507	0.067605
0.090139	0.09014
0.112675	0.20281
0.067605	0.135209
0.13521	0.135209
0.067605	0.112674
0.067605	0.067605
0.202815	0.090136
0.067605	0.045066
0.112675	0.067605
0.045069	0.067605
0.067605	0.022535
0.067605	0.04507
0.112674	0.225354
0.090139	0.067605
0.090139	0.112675
0.09014	0.09014
0.09014	0.202814
0.09014	0.09014
0.112675	0.090136
0.09014	0.13521
0.13521	0.09014
0.247884	0.022535
0.09014	0.04507
0.04507	0.04507
0.022535	0.157744
0.247884	0.045066
0.09014	0.112674
0.067604	0.04507
0.067605	0.112674
0.157745	0.04507
0.112675	0.022535
0.18028	0.157744
0.090139	0.112675
0.09014	0.067605
0.04507	0.090145
0.13521	0.157744
0.067605	0.09014
0.067605	0.22535
0.112674	0.157745
0.067605	0.135209
0.04507	0.13521
0.090139	0.27042
0.067604	0.04507
0.09014	0.180279
0.112675	0.112675
0.067605	0.045071
0.090139	0.067605
0.09014	0.022536
0.112675	0.09014
0.067605	0.09014
0.04507	0.022536
0.090139	0.04507
0.112674	0.292954
0.112675	0.067605
0.067605	0.135209
0.09014	0.04507
0.067605	0.09014
0.112675	0.04507
0.090139	0.067605
0.112674	0.112675
0.13521	0.04507
0.112675	0.022535
0.13521	0.09014
0.112675	0.090144
0.0676053	0.180279
0.09014	0.09014
0.157744	0.112675
0.067605	0.157745
0.157745	0.04507
0.112675	0.09014
0.135209	0.157744
0.067605	0.067605
0.067604	0.09014
0.09014	0.09014
0.067605	0.112675
0.09014	0.04507
0.157744	0.090145
0.09014	0.04507
0.04507	0.067601
0.090139	0.090139
0.09014	0.112674
0.112674	0.09014
0.067604	0.04507
0.112674	0.022535
0.112675	0.067605
0.18028	0.09014
0.022535	0.09014
0.09014	0.067605
0.112674	0.022535
0.09014	0.067605
0.09014	0.067605
0.13521	0.112674
0.067604	0.13521
0.04507	0.045069
0.202815	0.09014
0.18028	0.135209
0.135209	0.067605
0.13521	0.22535
0.22535	0.20282
0.067605	0.067605
0.067605	0.067605
0.112675	0.09014
0.225349	0.0450699
0.09014	0.09014
0.022535	0.045069
0.157745	0.04507
0.09014	0.202815
0.09014	0.067605
0.112675	0.13521
0.090139	0.135209
0.22535	0.09014
0.04507	0.135209
0.202815	0.09014
0.067605	0.067604
0.09014	0.04507
0.112674	0.022535
0.04507	0.112675
0.067605	0.067605
0.157745	0.090139
0.13521	0.180279
0.09014	0.18028
0.04507	0.13521
0.202815	0.067605
0.09014	0.135209
0.04507	0.13521
0.135209	0.0450704
0.04507	0.09014
0.13521	0.112675
0.135209	0.067605
0.067605	0.06761
0.067605	0.112675
0.022535	0.112675
0.112675	0.090139
0.090139	0.112675
0.135209	0.112675
0.09014	0.067605
0.045069	0.135209
0.067604	0.157744
0.067604	0.090139
0.022534	0.067606
0.067605	0.112674
0.135209	0.067605
0.112674	0.112674
0.067605	0.067605
0.022535	0.022535
0.09014	0.067605
0.157745	0.112679
0.022535	0.04507
0.09014	0.090139
0.112674	0.022535
0.112675	0.202815
0.067605	0.112675
0.13521	0.04507
0.067605	0.09014
0.067605	0.09014
0.067605	0.04507
0.067609	0.112674
0.067605	0.13521
0.090139	0.067604
0.157745	0.067601
0.13521	0.09014
0.13521	0.04507
0.067604	0.112675
0.112674	0.112674
0.157744	0.022535
0.09014	0.13521
0.13521	0.112674
0.09014	0.09014
0.067605	0.090144
0.090144	0.112674
0.090139	0.067604
0.112675	0.13521
0.13521	0.18028
0.067605	0.09014
0.112675	0.067604
0.04507	0.045071
0.135209	0.11268
0.04507	0.067605
0.045069	0.067604
0.135209	0.045069
0.18028	0.022534
0.045069	0.067605
0.045069	0.09014
0.067605	0.04507
0.04507	0.157744
0.067605	0.04507
0.090139	0.09014
0.157745	0.067605
0.112675	0.090143
0.09014	0.04507
0.09014	0.15774
0.112675	0.04507
0.13521	0.180279
0.04507	0.22535
0.09014	0.067604
0.112675	0.022535
0.135209	0.067605
0.067605	0.13521
0.112674	0.067605
0.225349	0.112674
0.09014	0.112674
0.090139	0.135209
0.04507	0.04507
0.067605	0.09014
0.18028	0.067605
0.112674	0.157744
0.112675	0.112674
0.067605	0.202815
0.04507	0.157744
0.112674	0.067605
0.112674	0.247886
0.090139	0.067604
0.04507	0.02253
0.13521	0.18028
0.067605	0.067605
0.067605	0.09014
0.18028	0.180279
0.09014	0.09014
0.112675	0.13521
0.135209	0.067605
0.13521	0.045069
0.067605	0.247884
0.09014	0.09014
0.067605	0.022537
0.157744	0.225349
0.09014	0.13521
0.09014	0.112675
0.157745	0.09014
0.090139	0.067601
0.247885	0.04507
0.135209	0.09014
0.09014	0.09014
0.067604	0.112675
0.13521	0.112674
0.067605	0.157745
0.067605	0.135209
0.09014	0.022535
0.067605	0.09014
0.112675	0.067605
0.247885	0.13521
0.112675	0.045069
0.04507	0.157744
0.112675	0.112671
0.09014	0.135209
0.112675	0.067605
0.067605	0.067605
0.135209	0.067604
0.090139	0.09014
0.09014	0.11267
0.202815	0.067606
0.112674	0.135208
0.112675	0.090139
0.112675	0.067605
0.0676045	0.09014
0.202815	0.04507
0.022535	0.112675
0.112674	0.09014
0.022535	0.04507
0.09014	0.022531
0.09014	0.09014
0.067604	0.09014
0.067605	0.24789
0.112675	0.04507
0.180279	0.090139
0.067605	0.067605
0.067605	0.09014
0.13521	0.067605
0.112674	0.045068
0.112675	0.247885
0.112675	0.09014
0.04507	0.067605
0.067605	0.112675
0.13521	0.09014
0.225349	0.112674
0.090139	0.067605
0.04507	0.09014
0.157744	0.09014
0.157745	0.112674
0.13521	0.180279
0.09014	0.112675
0.09014	0.202815
0.022535	0.112674
0.067605	0.04507
0.112675	0.112674
0.09014	0.180279
0.067605	0.090136
0.090139	0.067604
0.090139	0.112675
0.04507	0.09014
0.135209	0.135209
0.09014	0.18028
0.067605	0.090139
0.112675	0.13521
0.090139	0.135209
0.112675	0.04507
0.09014	0.0225352
0.135209	0.225348
0.112675	0.09013
0.13521	0.09014
0.112674	0.157744
0.13521	0.18028
0.112674	0.112675
0.112674	0.022535
0.09014	0.202815
0.13521	0.112675
0.09014	0.067605
0.112675	0.022534
0.067605	0.090135
0.022535	0.04507
0.112675	0.157745
0.135209	0.090141
0.157745	0.135209
0.112675	0.022535
0.067605	0.04507
0.067605	0.09014
0.04507	0.04507
0.13521	0.090139
0.067605	0.112675
0.067605	0.112675
0.157745	0.045069
0.09014	0.04507
0.112674	0.202815
0.112675	0.09014
0.112675	0.247884
0.09014	0.13521
0.045069	0.135209
0.090139	0.157745
0.09014	0.112674
0.112674	0.112675
0.13521	0.157744
0.180279	0.13521
0.13521	0.13521
0.112675	0.112675
0.0676053	0.157744
0.0225352	0.157745
0.09014	0.09014
0.13521	0.112675
0.157745	0.24788
0.09014	0.157744
0.090139	0.09014
0.09014	0.045074
0.13521	0.11267
0.022531	0.090139
0.13521	0.090141
0.090139	0.09014
0.09014	0.09014
0.157744	0.157744
0.09014	0.112675
0.112674	0.247885
0.067605	0.09014
0.180279	0.112675
0.112675	0.067605
0.04507	0.067605
0.067604	0.112675
0.067605	0.157744
0.09014	0.067602
0.157745	0.202815
0.067604	0.112675
0.067605	0.112675
0.112674	0.090139
0.04507	0.22535
0.067605	0.11268
0.112675	0.09014
0.202815	0.022535
0.067605	0.13521
0.067605	0.112675
0.067605	0.22535
0.13521	0.067604
0.067605	0.04507
0.157745	0.045069
0.067604	0.135214
0.13521	0.225345
0.04507	0.135209
0.04507	0.067604
0.112674	0.090139
0.067604	0.04507
0.04507	0.112675
0.18028	0.09014
0.112674	0.09014
0.112675	0.13521
0.090139	0.157745
0.18028	0.090139
0.157745	0.13521
0.112675	0.067605
0.090139	0.067604
0.067605	0.067605
0.090139	0.157745
0.13521	0.135209
0.067605	0.135209
0.04507	0.112674
0.04507	0.04507
0.090139	0.157745
0.09014	0.225349
0.157745	0.045074
0.157745	0.067605
0.202815	0.09014
0.067605	0.09014
0.067605	0.09014
0.09014	0.338026
0.04507	0.045071
0.067605	0.157745
0.067605	0.022535
0.135209	0.09014
0.09014	0.112674
0.112675	0.067605
0.09014	0.157745
0.067605	0.202814
0.13521	0.090135
0.112674	0.09014
0.04507	0.09014
0.09014	0.09014
0.112675	0.022534
0.09014	0.022535
0.157745	0.13521
0.067605	0.067605
0.09014	0.18028
0.13521	0.090142
0.045069	0.180279
0.13521	0.090139
0.067605	0.04507
0.112674	0.04507
0.022535	0.067605
0.04507	0.04507
0.112675	0.067605
0.09014	0.112675
0.067605	0.180279
0.09014	0.067605
0.0225345	0.18028
0.067605	0.157745
0.18028	0.157749
0.135209	0.090139
0.112674	0.225345
0.112674	0.04507
0.090139	0.180279
0.180279	0.09014
0.157745	0.090141
0.09014	0.135209
0.067605	0.09014
0.09014	0.202814
0.067604	0.067605
0.067605	0.090139
0.13521	0.067605
0.022535	0.09014
0.180279	0.180279
0.067604	0.090144
0.067605	0.067604
0.09014	0.180279
0.04507	0.09014
0.067605	0.157744
0.022535	0.067605
0.157744	0.13521
0.135209	0.09014
0.0676047	0.157748
0.112675	0.090139
0.04507	0.067604
0.090139	0.18028
0.04507	0.067605
0.067605	0.13521
0.090139	0.157745
0.13521	0.112675
0.157745	0.09014
0.09014	0.067604
0.04507	0.067605
0.067605	0.157745
0.13521	0.225346
0.112675	0.180279
0.112675	0.022536
0.067605	0.180279
0.13521	0.112675
0.112675	0.157744
0.13521	0.112674
0.090139	0.112674
0.067605	0.067605
0.112675	0.067605
0.09014	0.112674
0.067605	0.09014
0.09014	0.157745
0.04507	0.180279
0.18028	0.06761
0.112674	0.090139
0.09014	0.09014
0.13521	0.067605
0.135209	0.157745
0.067605	0.09014
0.067605	0.04507
0.04507	0.067605
0.09014	0.04507
0.09014	0.06761
0.13521	0.157744
0.09014	0.090139
0.112675	0.112675
0.04507	0.135209
0.067605	0.090139
0.112674	0.112674
0.09014	0.067605
0.09014	0.04507
0.09014	0.067605
0.04507	0.045069
0.112675	0.067605
0.112675	0.022535
0.112675	0.112675
0.04507	0.090139
0.04507	0.112676
0.09014	0.09014
0.180279	0.135205
0.04507	0.04507
0.067605	0.112675
0.09014	0.067605
0.09014	0.09014
0.067605	0.04507
0.112674	0.09014
0.09014	0.09014
0.157744	0.090139
0.18028	0.13521
0.202815	0.112675
0.067605	0.067605
0.157744	0.045074
0.180279	0.315488
0.067605	0.067605
0.157744	0.202814
0.112674	0.157744
0.067605	0.270419
0.09014	0.04507
0.0225345	0.135209
0.247885	0.157744
0.112675	0.112674
0.112675	0.112675
0.067605	0.135206
0.04507	0.04507
0.157745	0.022535
0.067605	0.067605
0.112675	0.022535
0.13521	0.112675
0.202814	0.13521
0.09014	0.09014
0.09014	0.157745
0.112675	0.112674
0.09014	0.13521
0.09014	0.13521
0.13521	0.067605
0.112675	0.045069
0.09014	0.112675
0.067605	0.112674
0.022535	0.112675
0.112675	0.045069
0.067604	0.04507
0.022535	0.04507
0.112674	0.022536
0.202814	0.225349
0.067605	0.090141
0.04507	0.157745
0.13521	0.09014
0.180279	0.09014
0.112675	0.090139
0.112674	0.135209
0.067604	0.112674
0.112675	0.09014
0.202815	0.180276
0.04507	0.067604
0.09014	0.157744
0.067605	0.09014
0.112675	0.067609
0.067605	0.09014
0.067605	0.067605
0.135209	0.135209
0.067604	0.067605
0.09014	0.067605
0.22535	0.09014
0.157745	0.067605
0.09014	0.13521
0.067605	0.067605
0.04507	0.067606
0.157745	0.045069
0.067605	0.09014
0.067605	0.157744
0.090139	0.090139
0.0225353	0.09014
0.067604	0.090139
0.04507	0.090139
0.112675	0.04507
0.067605	0.135209
0.13521	0.022535
0.135209	0.157745
0.135209	0.13521
0.067605	0.09014
0.157744	0.09014
	0.02254
	0.04507
	0.270419
	0.067604
	0.13521
	0.04507
	0.04507
	0.112679
	0.112675
	0.09014
	0.067605
	0.09014
	0.067605
	0.090136
	0.090139
	0.09014
	0.15774
	0.09014
	0.112675
	0.09014
	0.180279
	0.112675
	0.09014
	0.09014
	0.04507
	0.067605
	0.067604
	0.04507
	0.067605
	0.067605
	0.202815
	0.067604
	0.04507
	0.112675
	0.067605
	0.09014
	0.067605
	0.157745
	0.13521
	0.04507
	0.202815
	0.157745
	0.157745
	0.13521
	0.067605
	0.067605
	0.09014
	0.022535
	0.067604
	0.112675
	0.09014
	0.09014
	0.090139
	0.04507
	0.112675
	0.135209
	0.157744
	0.135215
	0.067605
	0.0676047
	0.135209
	0.180279
	0.112675
	0.045071
	0.157745
	0.180279
	0.067605
	0.112674
	0.09014
	0.045074
	0.04507
	0.04507
	0.112675
	0.067605
	0.157744
	0.04507
	0.157745
	0.135209
	0.13521
	0.112675
	0.13521
	0.112675
	0.04507
	0.067605
	0.112675
	0.112675
	0.045071
	0.157745
	0.022535
	0.157744
	0.112674
	0.04507
	0.112674
	0.04507
	0.067605
	0.112676
	0.135209
	0.09014
	0.157745
	0.022535
	0.13521
	0.06761
	0.022535
	0.04507
	0.112675
	0.04507
	0.067605
	0.112674
	0.15775
	0.09014
	0.067605
	0.112675
	0.112675
	0.09014
	0.067605
	0.202814
	0.112674
	0.067605
	0.067605
	0.067604
	0.045065
	0.135209
	0.067605
	0.067605
	0.02253
	0.0225344
	0.09014
	0.022535
	0.18028
	0.045069
	0.112675
	0.31549
	0.180279
	0.225349

## Sheet: Fig.4H
Hydrogen bond formaton between the plakin domain’s long arm (SR3-4 and SR5-6) and short arm (SR7-8 and SR8-CT) during MD simulations
Time (ps)	Hydrogen bond number-Set1	Hydrogen bond number-Set2	Hydrogen bond number-Set3
0	11	12	13
1	13	11	10
2	10	12	10
3	9	11	12
4	10	8	12
5	9	10	12
6	8	6	10
7	9	9	12
8	9	10	13
9	9	9	12
10	10	9	9
11	11	10	9
12	8	8	11
13	8	7	9
14	8	8	9
15	9	8	10
16	12	7	9
17	10	9	6
18	9	9	8
19	10	7	11
20	9	8	9
21	6	8	6
22	7	8	6
23	6	7	7
24	6	7	7
25	8	8	5
26	8	8	8
27	7	9	7
28	6	9	8
29	7	8	7
30	10	6	9
31	7	7	9
32	8	7	8
33	9	7	7
34	8	6	8
35	10	6	9
36	9	6	8
37	10	5	7
38	9	4	7
39	7	4	9
40	7	1	9
41	9	5	9
42	9	6	6
43	8	5	7
44	9	6	7
45	9	7	7
46	9	6	7
47	12	3	6
48	11	5	9
49	7	7	5
50	9	7	7
51	8	7	4
52	9	6	4
53	11	7	7
54	10	8	9
55	12	7	7
56	11	5	8
57	10	7	6
58	11	4	7
59	12	7	7
60	11	5	7
61	12	5	6
62	11	6	7
63	10	4	7
64	11	6	6
65	10	5	7
66	11	4	7
67	10	6	6
68	9	7	6
69	10	9	6
70	10	6	6
71	11	4	6
72	10	7	7
73	8	6	5
74	10	6	9
75	9	7	7
76	10	8	9
77	8	6	8
78	6	7	9
79	10	6	8
80	11	5	8
81	10	5	10
82	10	5	8
83	6	5	8
84	9	6	9
85	9	7	10
86	7	7	9
87	7	4	9
88	7	5	6
89	8	6	8
90	10	6	6
91	6	4	7
92	6	5	8
93	8	5	8
94	8	6	6
95	8	6	7
96	7	7	7
97	7	6	7
98	5	4	9
99	7	3	9
100	9	5	8
101	7	5	10
102	7	6	8
103	10	7	7
104	8	4	8
105	8	8	8
106	7	5	7
107	9	6	8
108	7	6	8
109	8	4	8
110	7	5	7
111	6	4	9
112	8	4	8
113	9	5	8
114	10	4	10
115	8	5	8
116	8	6	7
117	9	5	9
118	6	6	9
119	9	6	8
120	10	4	8
121	9	7	8
122	10	7	5
123	9	8	5
124	7	6	7
125	7	6	7
126	9	6	8
127	8	5	7
128	10	5	8
129	9	4	8
130	9	7	7
131	11	7	6
132	11	6	9
133	8	5	6
134	9	5	7
135	11	6	7
136	9	5	6
137	11	5	9
138	8	5	9
139	8	7	10
140	9	5	6
141	12	6	9
142	10	8	8
143	9	5	6
144	9	5	7
145	9	6	8
146	10	7	7
147	10	5	7
148	9	5	10
149	8	5	7
150	12	8	6
151	14	3	6
152	11	6	7
153	14	8	6
154	12	8	7
155	9	6	7
156	12	7	6
157	10	7	5
158	11	7	7
159	12	7	7
160	11	7	8
161	12	9	7
162	11	8	6
163	11	6	6
164	10	7	5
165	9	8	5
166	12	9	5
167	10	7	7
168	10	6	6
169	9	5	8
170	11	7	7
171	7	7	8
172	9	9	8
173	9	8	7
174	11	9	5
175	10	8	5
176	9	8	5
177	7	8	8
178	7	8	8
179	9	8	4
180	9	7	8
181	6	8	6
182	8	7	11
183	9	7	11
184	10	9	10
185	10	8	9
186	11	6	10
187	9	7	9
188	9	8	10
189	8	7	10
190	10	9	9
191	10	9	8
192	12	7	10
193	9	7	9
194	10	10	8
195	8	8	9
196	9	7	11
197	10	10	8
198	10	9	11
199	10	8	7
200	9	7	9
201	10	8	10
202	10	7	11
203	9	7	7
204	8	8	9
205	7	9	9
206	9	9	10
207	8	11	10
208	9	9	6
209	8	8	8
210	9	8	8
211	8	8	8
212	10	9	10
213	9	11	8
214	10	10	11
215	9	9	10
216	11	11	7
217	10	10	8
218	10	8	8
219	8	8	8
220	9	9	9
221	10	9	10
222	8	9	9
223	9	9	10
224	9	10	10
225	8	8	9
226	10	9	9
227	9	11	8
228	9	9	9
229	10	9	8
230	7	8	8
231	10	9	7
232	10	6	10
233	11	7	8
234	10	7	9
235	7	8	8
236	10	7	9
237	9	7	9
238	10	7	7
239	9	8	5
240	12	8	8
241	11	7	8
242	11	8	8
243	10	8	6
244	11	8	6
245	9	9	7
246	9	10	7
247	9	7	7
248	6	10	8
249	10	8	7
250	9	12	8
251	9	9	8
252	9	11	8
253	7	11	7
254	9	10	9
255	8	11	8
256	8	10	8
257	8	10	8
258	9	11	7
259	10	11	9
260	8	10	7
261	9	10	6
262	8	11	8
263	10	10	7
264	7	8	7
265	8	10	6
266	9	9	8
267	8	7	7
268	9	9	8
269	9	9	7
270	9	8	9
271	9	8	8
272	9	9	9
273	8	7	8
274	10	9	9
275	8	7	6
276	6	7	7
277	7	7	6
278	8	6	7
279	8	9	7
280	9	7	6
281	9	9	7
282	7	8	8
283	7	7	7
284	8	6	9
285	9	6	10
286	10	7	9
287	6	6	7
288	7	7	6
289	9	7	9
290	9	7	8
291	8	7	8
292	6	7	11
293	6	8	10
294	8	5	8
295	8	8	8
296	7	6	8
297	5	7	12
298	6	7	9
299	6	5	10
300	8	7	8
301	8	7	9
302	6	8	9
303	10	8	10
304	7	9	8
305	5	10	11
306	7	10	11
307	5	7	11
308	4	7	13
309	5	7	12
310	7	8	10
311	6	7	10
312	6	8	13
313	5	8	10
314	7	9	11
315	5	9	11
316	7	8	10
317	5	10	12
318	7	9	15
319	7	7	11
320	7	8	12
321	6	8	12
322	6	10	11
323	6	10	11
324	8	10	10
325	7	8	8
326	7	7	13
327	8	9	11
328	8	11	9
329	8	8	11
330	7	8	10
331	9	11	12
332	7	11	10
333	7	11	7
334	8	8	7
335	8	8	10
336	7	8	9
337	9	8	8
338	8	7	10
339	8	9	7
340	9	9	8
341	8	8	10
342	7	7	8
343	7	8	8
344	7	8	8
345	7	8	8
346	9	7	9
347	8	5	10
348	10	9	9
349	9	9	10
350	9	9	9
351	8	8	8
352	8	7	8
353	9	8	7
354	7	8	8
355	9	8	7
356	9	8	6
357	11	8	10
358	8	8	6
359	9	9	7
360	9	9	9
361	8	8	8
362	6	8	9
363	8	8	11
364	9	7	7
365	8	7	8
366	9	10	8
367	9	6	9
368	9	7	6
369	7	8	7
370	7	6	8
371	8	5	8
372	10	5	8
373	9	6	9
374	8	9	6
375	8	8	7
376	8	7	8
377	8	8	8
378	9	9	7
379	9	6	9
380	9	7	9
381	10	8	8
382	12	8	9
383	10	5	9
384	12	6	8
385	11	6	10
386	11	5	10
387	12	6	11
388	13	5	8
389	12	5	10
390	14	6	7
391	12	7	9
392	14	5	8
393	11	8	9
394	13	5	8
395	11	6	8
396	12	5	9
397	11	6	8
398	11	5	10
399	9	5	10
400	12	7	10
401	11	7	8
402	13	5	12
403	8	6	8
404	10	7	9
405	12	6	9
406	10	6	9
407	12	7	9
408	10	6	11
409	10	6	10
410	10	5	11
411	7	7	10
412	10	8	9
413	10	7	10
414	10	6	12
415	8	7	7
416	10	5	10
417	12	6	11
418	13	7	8
419	12	6	8
420	10	6	10
421	12	8	9
422	12	8	9
423	12	6	8
424	13	6	10
425	12	5	8
426	14	4	10
427	14	4	10
428	13	5	12
429	12	6	10
430	13	4	11
431	13	6	9
432	14	8	11
433	14	6	9
434	14	6	10
435	14	7	10
436	11	7	7
437	12	7	9
438	12	8	9
439	12	8	9
440	13	6	7
441	13	8	8
442	13	10	8
443	13	6	11
444	14	7	9
445	13	7	7
446	13	6	9
447	13	7	9
448	13	6	8
449	13	7	7
450	13	7	10
451	15	9	8
452	11	7	7
453	16	6	7
454	14	6	7
455	13	8	8
456	12	5	9
457	13	6	9
458	11	7	11
459	13	9	8
460	12	7	6
461	13	5	8
462	12	7	9
463	11	7	8
464	11	6	8
465	13	6	10
466	14	5	9
467	13	7	9
468	12	5	7
469	13	8	8
470	14	8	8
471	13	8	6
472	13	10	7
473	14	11	6
474	13	9	7
475	13	9	8
476	10	8	5
477	14	7	6
478	11	8	6
479	11	7	3
480	11	8	8
481	12	8	6
482	11	7	5
483	10	10	7
484	15	9	8
485	12	6	7
486	13	8	6
487	11	8	10
488	10	7	6
489	11	5	10
490	11	5	6
491	10	6	7
492	9	6	5
493	10	6	5
494	9	8	5
495	12	4	8
496	11	5	7
497	8	8	8
498	10	4	9
499	11	5	7
500	10	7	5
501	11	5	7
502	12	3	8
503	10	4	8
504	13	6	8
505	15	7	8
506	14	7	9
507	14	6	8
508	15	6	8
509	13	5	9
510	14	7	9
511	12	5	11
512	15	7	8
513	12	7	6
514	12	7	5
515	13	6	4
516	12	6	5
517	14	5	6
518	16	7	8
519	11	6	6
520	15	6	5
521	11	7	8
522	14	8	8
523	13	4	7
524	13	9	7
525	13	6	8
526	14	6	6
527	14	7	6
528	13	4	7
529	14	6	6
530	14	6	7
531	12	6	6
532	13	7	5
533	14	7	4
534	13	6	7
535	13	6	5
536	12	7	5
537	13	4	6
538	13	5	6
539	13	5	5
540	15	7	5
541	14	6	6
542	16	7	6
543	16	7	6
544	14	8	6
545	13	8	6
546	13	8	3
547	13	8	7
548	14	5	6
549	13	8	5
550	12	7	8
551	12	7	6
552	13	5	6
553	12	7	7
554	13	6	7
555	12	7	5
556	14	7	4
557	13	6	7
558	12	7	6
559	10	6	8
560	13	6	9
561	12	6	6
562	15	8	6
563	11	8	8
564	13	8	10
565	13	7	6
566	12	7	6
567	12	6	9
568	14	7	11
569	12	6	9
570	13	6	11
571	13	5	8
572	11	8	10
573	15	8	11
574	14	8	10
575	9	8	10
576	11	9	11
577	14	8	12
578	12	8	10
579	13	8	11
580	13	9	11
581	13	7	11
582	11	7	10
583	9	8	8
584	12	7	10
585	12	8	10
586	11	7	9
587	11	8	9
588	12	8	8
589	11	3	7
590	12	7	9
591	13	6	10
592	12	7	8
593	14	6	9
594	13	7	7
595	13	6	9
596	13	5	7
597	10	7	9
598	12	7	11
599	14	4	11
600	14	5	8
601	12	8	8
602	11	7	10
603	14	7	9
604	12	9	7
605	12	8	9
606	12	9	9
607	10	5	8
608	14	8	9
609	13	8	9
610	13	7	13
611	10	7	10
612	12	8	10
613	12	8	9
614	10	7	8
615	14	7	8
616	12	9	10
617	11	7	10
618	9	9	11
619	10	8	11
620	12	9	10
621	11	7	10
622	10	8	10
623	11	7	12
624	11	9	11
625	13	7	11
626	14	9	8
627	11	8	10
628	9	7	10
629	13	8	8
630	11	8	11
631	14	8	8
632	13	9	10
633	11	7	9
634	15	10	11
635	13	9	8
636	13	9	10
637	14	7	9
638	14	8	8
639	9	11	11
640	9	5	7
641	10	10	8
642	13	10	8
643	10	9	9
644	15	9	9
645	13	9	9
646	14	8	9
647	13	9	8
648	14	10	9
649	12	7	8
650	13	9	9
651	13	6	7
652	14	8	7
653	13	8	10
654	9	8	9
655	13	8	8
656	14	8	9
657	12	7	8
658	13	10	9
659	10	8	8
660	15	6	8
661	13	7	9
662	13	6	8
663	16	7	12
664	14	8	10
665	14	6	6
666	14	9	7
667	13	9	10
668	16	9	9
669	11	8	9
670	12	7	9
671	13	8	9
672	13	7	8
673	13	5	6
674	16	9	8
675	13	8	8
676	13	8	5
677	15	9	6
678	15	11	7
679	13	7	8
680	12	7	6
681	11	9	7
682	14	10	8
683	14	11	9
684	13	10	7
685	13	8	8
686	11	11	10
687	12	10	7
688	12	9	9
689	14	10	10
690	15	9	6
691	14	10	9
692	14	11	10
693	14	7	9
694	14	9	6
695	12	9	8
696	13	9	9
697	15	8	8
698	13	9	7
699	12	10	10
700	14	9	10
701	12	9	8
702	10	9	10
703	14	9	10
704	14	8	9
705	14	7	11
706	14	6	7
707	12	8	10
708	14	7	9
709	17	7	6
710	14	7	6
711	13	5	6
712	11	8	5
713	11	6	7
714	10	9	7
715	14	8	6
716	14	7	6
717	13	7	6
718	12	8	5
719	12	6	8
720	15	8	7
721	15	9	8
722	14	8	8
723	16	7	7
724	14	7	8
725	12	7	8
726	15	8	7
727	13	8	8
728	13	9	9
729	14	8	9
730	15	10	7
731	13	10	7
732	14	7	7
733	14	8	7
734	10	9	9
735	13	7	12
736	14	9	8
737	13	10	7
738	14	10	8
739	15	10	10
740	12	10	8
741	13	9	10
742	12	9	11
743	16	10	10
744	12	8	8
745	16	9	8
746	16	9	10
747	14	10	9
748	13	8	9
749	14	9	9
750	12	7	10
751	14	8	9
752	14	9	10
753	13	10	10
754	12	8	7
755	14	6	7
756	14	7	9
757	13	9	8
758	8	7	9
759	12	7	8
760	11	5	8
761	10	7	7
762	11	6	9
763	13	7	9
764	12	7	9
765	10	4	8
766	12	7	10
767	13	7	7
768	12	6	8
769	12	7	9
770	13	6	9
771	15	8	7
772	14	7	9
773	12	8	9
774	13	6	8
775	13	9	7
776	12	7	8
777	14	8	10
778	12	6	7
779	14	4	9
780	15	8	8
781	14	10	8
782	15	8	10
783	12	9	8
784	13	9	6
785	11	8	6
786	9	7	8
787	12	7	7
788	13	8	9
789	12	8	8
790	14	9	9
791	16	9	9
792	13	8	7
793	16	9	11
794	12	7	8
795	14	8	7
796	13	7	8
797	13	9	7
798	13	8	10
799	12	6	9
800	14	7	10
801	14	8	10
802	17	7	12
803	12	5	10
804	14	7	10
805	15	6	10
806	14	6	11
807	14	8	8
808	13	7	10
809	13	6	7
810	12	6	11
811	14	9	7
812	9	8	6
813	13	6	12
814	12	6	10
815	15	6	11
816	15	6	10
817	15	5	7
818	14	6	9
819	16	5	10
820	13	5	9
821	16	6	10
822	14	7	10
823	16	10	10
824	14	8	11
825	14	7	9
826	12	7	11
827	12	8	9
828	14	7	10
829	13	9	7
830	15	8	5
831	15	8	9
832	16	8	8
833	14	9	9
834	12	6	6
835	13	6	8
836	14	5	8
837	9	9	11
838	13	5	8
839	11	8	10
840	12	6	10
841	12	8	7
842	13	7	8
843	14	8	10
844	15	7	9
845	14	7	9
846	12	8	10
847	14	9	10
848	15	7	11
849	12	5	8
850	14	6	9
851	13	7	7
852	13	6	8
853	13	7	7
854	13	6	7
855	14	6	10
856	14	5	10
857	16	5	8
858	15	6	7
859	12	6	9
860	14	7	9
861	15	6	11
862	15	5	9
863	15	8	7
864	16	7	8
865	16	8	10
866	12	7	9
867	15	7	10
868	16	7	8
869	15	8	6
870	13	7	4
871	13	6	12
872	13	8	8
873	15	8	9
874	12	8	8
875	12	8	8
876	15	9	7
877	14	8	8
878	15	7	7
879	13	9	7
880	15	7	9
881	13	7	11
882	14	4	10
883	16	6	11
884	13	6	11
885	12	6	10
886	13	6	7
887	12	6	8
888	10	5	9
889	14	6	12
890	13	5	9
891	14	5	6
892	14	6	9
893	14	6	10
894	15	6	10
895	15	6	10
896	11	6	12
897	12	8	8
898	13	9	9
899	16	9	10
900	13	9	7
901	12	8	9
902	16	5	9
903	15	5	9
904	14	6	11
905	14	5	10
906	16	4	11
907	14	7	9
908	13	5	9
909	14	5	11
910	14	6	10
911	13	5	9
912	15	4	11
913	15	4	11
914	15	5	9
915	13	4	12
916	14	5	9
917	15	4	9
918	15	6	12
919	13	9	9
920	14	6	9
921	14	7	10
922	15	6	11
923	14	5	10
924	11	6	11
925	11	8	10
926	13	7	9
927	12	8	10
928	12	6	8
929	11	7	9
930	11	8	7
931	13	7	11
932	12	7	11
933	10	7	8
934	11	8	11
935	14	8	7
936	12	6	11
937	9	8	11
938	9	7	10
939	12	5	11
940	11	5	11
941	11	6	14
942	13	7	13
943	13	5	9
944	12	7	11
945	13	7	9
946	14	8	11
947	14	8	10
948	13	9	9
949	14	8	11
950	13	8	9
951	12	6	13
952	11	7	12
953	12	7	12
954	13	6	10
955	10	7	9
956	11	7	9
957	10	8	12
958	12	7	11
959	10	7	10
960	12	8	11
961	13	10	11
962	10	9	10
963	12	8	11
964	10	10	9
965	13	12	10
966	11	10	11
967	13	6	7
968	14	9	13
969	12	10	9
970	11	9	12
971	12	7	11
972	14	8	9
973	13	8	8
974	12	7	9
975	12	10	11
976	17	10	7
977	14	9	12
978	12	8	11
979	12	7	10
980	12	9	11
981	14	7	10
982	13	9	11
983	12	5	12
984	12	7	12
985	13	8	10
986	12	7	10
987	11	7	11
988	12	8	9
989	12	8	11
990	12	8	11
991	14	7	11
992	13	8	10
993	12	8	12
994	14	8	12
995	13	8	11
996	15	5	12
997	14	5	11
998	14	6	13
999	15	5	11
1000	13	6	12
1001	10	7	12
1002	12	4	14
1003	12	8	14
1004	14	7	12
1005	14	8	11
1006	16	6	12
1007	14	8	14
1008	12	6	10
1009	14	10	12
1010	14	8	13
1011	15	6	14
1012	12	5	13
1013	12	5	11
1014	15	6	13
1015	16	9	15
1016	14	5	13
1017	14	6	11
1018	14	9	10
1019	14	6	12
1020	18	6	14
1021	17	8	12
1022	17	9	15
1023	16	9	12
1024	13	5	10
1025	12	7	10
1026	15	7	8
1027	14	7	12
1028	14	7	8
1029	13	6	10
1030	13	10	14
1031	12	7	11
1032	12	7	12
1033	12	7	13
1034	13	7	12
1035	15	8	13
1036	15	7	16
1037	13	9	11
1038	11	8	12
1039	10	9	13
1040	12	7	14
1041	11	6	10
1042	13	8	14
1043	14	6	14
1044	13	7	13
1045	13	7	13
1046	12	7	10
1047	11	7	12
1048	12	6	14
1049	12	8	12
1050	12	5	13
1051	12	7	13
1052	13	7	11
1053	12	7	12
1054	12	6	10
1055	16	7	13
1056	11	5	11
1057	14	7	11
1058	13	8	13
1059	13	7	11
1060	15	8	14
1061	15	6	14
1062	13	9	14
1063	13	9	14
1064	12	7	16
1065	12	7	12
1066	14	7	14
1067	14	5	13
1068	11	5	16
1069	13	8	14
1070	14	6	16
1071	15	7	15
1072	15	5	12
1073	13	5	13
1074	13	6	11
1075	14	7	14
1076	11	6	13
1077	11	5	16
1078	14	5	13
1079	11	5	13
1080	9	6	14
1081	11	7	14
1082	12	9	11
1083	11	8	9
1084	12	8	11
1085	11	8	12
1086	12	7	14
1087	9	8	13
1088	7	8	12
1089	11	8	10
1090	12	9	10
1091	10	6	14
1092	12	6	12
1093	12	7	12
1094	10	7	12
1095	12	7	11
1096	12	6	11
1097	12	7	11
1098	11	8	10
1099	12	7	14
1100	12	6	10
1101	11	5	11
1102	11	7	11
1103	13	8	10
1104	11	7	11
1105	13	7	12
1106	12	7	11
1107	12	7	11
1108	12	7	10
1109	12	6	13
1110	13	8	11
1111	13	8	9
1112	14	6	11
1113	12	6	11
1114	14	8	10
1115	12	8	10
1116	12	6	12
1117	13	7	11
1118	12	8	13
1119	11	8	10
1120	12	6	10
1121	13	8	10
1122	12	9	11
1123	12	9	10
1124	14	9	9
1125	12	11	11
1126	9	10	10
1127	11	9	10
1128	10	8	8
1129	9	6	13
1130	11	7	12
1131	9	7	13
1132	11	8	12
1133	11	7	10
1134	9	9	12
1135	11	7	12
1136	12	7	12
1137	10	8	13
1138	11	8	11
1139	11	7	12
1140	11	10	11
1141	12	7	10
1142	12	8	10
1143	12	8	10
1144	13	6	11
1145	12	8	11
1146	13	7	12
1147	12	7	11
1148	11	9	11
1149	12	9	12
1150	13	8	11
1151	12	7	10
1152	11	7	13
1153	11	7	10
1154	10	7	11
1155	15	8	10
1156	13	6	11
1157	12	6	10
1158	14	7	9
1159	10	7	11
1160	12	7	9
1161	12	8	9
1162	14	7	9
1163	13	6	9
1164	13	7	9
1165	15	7	10
1166	12	8	8
1167	12	8	7
1168	14	7	8
1169	13	7	6
1170	13	7	9
1171	13	9	9
1172	11	10	11
1173	11	7	9
1174	11	10	9
1175	11	9	8
1176	12	11	9
1177	12	8	10
1178	12	7	10
1179	13	9	7
1180	11	7	10
1181	12	8	10
1182	11	8	11
1183	13	7	9
1184	14	6	8
1185	12	6	12
1186	13	8	11
1187	12	8	9
1188	12	7	8
1189	9	8	10
1190	13	8	9
1191	14	7	9
1192	15	6	10
1193	13	7	10
1194	13	7	10
1195	17	8	9
1196	13	7	11
1197	12	7	11
1198	13	7	10
1199	12	8	10
1200	15	7	10
1201	13	7	10
1202	13	6	10
1203	13	9	9
1204	9	8	10
1205	13	6	9
1206	11	8	11
1207	13	8	10
1208	13	9	10
1209	11	9	11
1210	13	7	11
1211	11	8	12
1212	12	8	9
1213	12	7	10
1214	11	8	10
1215	15	9	12
1216	14	8	11
1217	15	7	9
1218	14	9	10
1219	13	10	8
1220	14	8	12
1221	15	9	10
1222	13	6	8
1223	14	9	10
1224	14	9	8
1225	16	8	9
1226	15	7	10
1227	15	8	10
1228	12	7	10
1229	11	6	10
1230	15	9	9
1231	16	8	9
1232	16	8	9
1233	16	7	8
1234	14	8	7
1235	15	7	6
1236	13	7	9
1237	14	7	10
1238	12	9	9
1239	13	8	11
1240	10	7	11
1241	10	5	13
1242	12	7	11
1243	15	7	11
1244	12	7	12
1245	14	7	10
1246	12	7	12
1247	14	7	11
1248	13	6	13
1249	14	6	12
1250	15	8	11
1251	11	8	8
1252	15	9	10
1253	11	9	12
1254	15	7	10
1255	13	7	12
1256	14	9	11
1257	14	8	10
1258	12	9	13
1259	14	8	10
1260	13	6	11
1261	14	7	11
1262	13	7	8
1263	13	7	10
1264	14	7	11
1265	14	7	10
1266	13	8	11
1267	16	7	12
1268	12	6	11
1269	13	6	11
1270	12	7	13
1271	14	7	12
1272	15	6	11
1273	13	6	11
1274	11	4	13
1275	13	6	12
1276	10	8	14
1277	11	5	12
1278	15	7	13
1279	13	5	13
1280	16	5	12
1281	16	7	13
1282	15	7	12
1283	18	8	12
1284	17	8	12
1285	16	7	14
1286	13	7	10
1287	13	7	14
1288	15	8	11
1289	14	8	12
1290	13	8	12
1291	13	7	12
1292	13	7	13
1293	13	7	11
1294	13	6	10
1295	14	8	12
1296	12	8	11
1297	13	7	13
1298	14	8	11
1299	14	8	11
1300	14	7	11
1301	15	8	13
1302	12	6	10
1303	15	9	9
1304	14	7	10
1305	14	9	13
1306	15	7	11
1307	16	8	13
1308	15	9	9
1309	13	7	11
1310	15	8	13
1311	10	6	12
1312	14	9	11
1313	16	7	12
1314	15	9	10
1315	16	7	12
1316	15	6	10
1317	12	9	13
1318	14	8	13
1319	15	7	12
1320	16	8	9
1321	16	8	14
1322	11	8	9
1323	12	8	10
1324	13	7	13
1325	13	6	16
1326	14	7	13
1327	16	7	11
1328	15	6	13
1329	14	6	12
1330	14	7	13
1331	13	6	10
1332	14	6	9
1333	13	6	8
1334	16	7	8
1335	13	5	9
1336	15	6	12
1337	14	7	9
1338	10	6	10
1339	14	5	8
1340	15	6	9
1341	14	6	8
1342	14	6	9
1343	16	4	9
1344	14	7	8
1345	13	4	9
1346	13	5	8
1347	11	6	9
1348	12	8	10
1349	14	9	10
1350	14	7	9
1351	12	7	9
1352	16	8	9
1353	15	7	10
1354	16	8	9
1355	17	9	10
1356	14	8	9
1357	13	9	9
1358	13	9	10
1359	12	8	10
1360	14	8	10
1361	14	7	11
1362	14	10	10
1363	13	7	11
1364	16	7	10
1365	13	6	11
1366	14	5	11
1367	17	5	11
1368	16	5	12
1369	14	6	10
1370	17	6	9
1371	15	6	11
1372	12	6	11
1373	14	5	9
1374	14	7	9
1375	15	6	10
1376	16	4	10
1377	19	6	9
1378	14	6	8
1379	16	5	10
1380	16	6	11
1381	15	7	10
1382	17	6	14
1383	17	7	13
1384	16	6	11
1385	15	6	10
1386	16	7	10
1387	14	7	12
1388	14	7	10
1389	16	6	10
1390	15	6	10
1391	16	10	9
1392	15	7	11
1393	14	7	10
1394	13	8	9
1395	15	7	10
1396	15	7	9
1397	18	8	9
1398	14	5	9
1399	19	9	8
1400	20	8	9
1401	16	7	8
1402	19	7	9
1403	17	8	8
1404	16	6	10
1405	17	7	10
1406	14	8	9
1407	16	8	12
1408	15	7	10
1409	14	7	10
1410	17	9	13
1411	16	9	10
1412	14	9	10
1413	15	9	10
1414	13	8	11
1415	17	10	8
1416	17	10	10
1417	13	10	10
1418	16	8	11
1419	12	7	13
1420	13	8	12
1421	15	9	10
1422	16	9	10
1423	17	10	11
1424	13	8	10
1425	18	8	8
1426	14	9	7
1427	17	9	10
1428	17	7	10
1429	13	8	9
1430	14	9	8
1431	14	9	10
1432	14	6	10
1433	13	7	8
1434	15	6	8
1435	13	6	9
1436	16	6	9
1437	15	8	8
1438	16	8	8
1439	18	7	9
1440	11	5	7
1441	16	8	7
1442	18	6	7
1443	13	8	9
1444	13	6	8
1445	16	7	10
1446	12	3	7
1447	13	7	8
1448	12	9	8
1449	17	10	8
1450	16	6	8
1451	16	7	9
1452	18	9	7
1453	18	8	9
1454	15	7	5
1455	14	8	7
1456	14	8	5
1457	19	6	9
1458	14	10	8
1459	16	6	9
1460	18	8	6
1461	17	9	5
1462	17	8	6
1463	14	7	6
1464	16	8	7
1465	14	10	7
1466	15	8	8
1467	15	7	6
1468	17	9	7
1469	16	9	6
1470	15	8	6
1471	14	8	8
1472	15	7	6
1473	15	8	7
1474	16	7	8
1475	13	7	5
1476	17	7	8
1477	16	5	7
1478	16	6	9
1479	17	6	10
1480	17	6	11
1481	14	6	9
1482	14	7	10
1483	15	9	6
1484	12	6	7
1485	13	6	7
1486	13	7	7
1487	11	8	8
1488	18	6	7
1489	16	6	7
1490	14	7	9
1491	13	6	7
1492	16	8	7
1493	14	8	7
1494	14	8	6
1495	14	8	6
1496	18	9	5
1497	18	7	7
1498	15	8	6
1499	20	7	5
1500	16	10	6
1501	15	9	6
1502	13	9	5
1503	16	8	5
1504	13	8	8
1505	14	10	6
1506	17	7	6
1507	18	7	8
1508	16	10	8
1509	16	11	5
1510	17	10	7
1511	17	9	5
1512	17	11	8
1513	16	9	9
1514	18	10	7
1515	12	10	6
1516	17	11	7
1517	15	8	9
1518	17	10	8
1519	18	9	5
1520	16	8	7
1521	18	8	6
1522	17	9	5
1523	17	6	8
1524	14	9	6
1525	16	8	4
1526	14	8	5
1527	17	9	7
1528	17	9	7
1529	20	8	6
1530	19	10	7
1531	17	10	9
1532	14	7	10
1533	18	8	8
1534	16	9	6
1535	14	9	7
1536	14	6	7
1537	13	7	5
1538	19	9	8
1539	16	8	7
1540	15	5	9
1541	15	9	9
1542	13	7	8
1543	13	8	5
1544	13	7	7
1545	14	7	5
1546	12	8	5
1547	15	6	7
1548	14	8	5
1549	15	8	4
1550	14	10	6
1551	14	7	5
1552	15	7	7
1553	12	8	4
1554	13	8	6
1555	16	8	7
1556	16	7	5
1557	17	8	7
1558	13	7	5
1559	11	7	6
1560	11	7	5
1561	11	7	4
1562	14	9	6
1563	14	7	8
1564	13	7	6
1565	14	8	7
1566	15	7	6
1567	15	7	5
1568	14	7	6
1569	14	7	9
1570	11	6	8
1571	12	6	9
1572	16	7	8
1573	14	6	8
1574	12	7	9
1575	13	8	5
1576	15	7	6
1577	13	7	6
1578	14	8	5
1579	12	8	6
1580	12	7	4
1581	13	6	5
1582	14	8	5
1583	14	9	3
1584	15	8	5
1585	12	9	5
1586	12	5	6
1587	15	7	5
1588	13	7	7
1589	11	7	5
1590	15	6	5
1591	16	6	6
1592	10	4	5
1593	15	5	8
1594	13	8	10
1595	12	7	8
1596	15	8	6
1597	14	5	4
1598	15	4	7
1599	14	6	7
1600	13	6	6
1601	13	5	4
1602	13	7	4
1603	14	6	7
1604	16	6	8
1605	14	7	8
1606	16	7	9
1607	16	7	5
1608	15	6	6
1609	15	7	9
1610	15	5	7
1611	13	6	7
1612	15	7	9
1613	15	6	5
1614	14	7	9
1615	15	6	11
1616	13	7	10
1617	13	7	9
1618	13	9	8
1619	14	7	10
1620	16	9	10
1621	15	7	8
1622	15	6	5
1623	12	6	5
1624	17	5	9
1625	15	4	8
1626	13	7	8
1627	15	7	6
1628	14	8	8
1629	14	7	9
1630	15	5	9
1631	14	5	8
1632	17	5	11
1633	12	7	11
1634	11	6	10
1635	17	5	9
1636	11	5	11
1637	13	5	10
1638	15	7	7
1639	14	6	9
1640	14	7	9
1641	13	6	7
1642	12	7	9
1643	13	6	11
1644	13	6	8
1645	13	7	10
1646	14	6	9
1647	12	7	11
1648	14	8	9
1649	14	7	11
1650	13	7	9
1651	14	5	10
1652	13	7	11
1653	15	6	8
1654	12	8	7
1655	13	7	6
1656	12	6	6
1657	15	8	7
1658	13	6	6
1659	14	6	7
1660	15	5	5
1661	13	4	8
1662	16	5	5
1663	15	5	7
1664	16	7	4
1665	13	6	8
1666	13	7	6
1667	14	5	5
1668	13	6	7
1669	12	4	5
1670	17	6	5
1671	14	5	7
1672	15	8	4
1673	13	6	3
1674	16	6	6
1675	16	5	5
1676	16	7	7
1677	18	8	8
1678	16	5	6
1679	15	7	8
1680	18	7	6
1681	17	6	5
1682	17	6	7
1683	18	5	7
1684	17	8	7
1685	19	7	5
1686	20	6	9
1687	18	10	10
1688	16	7	9
1689	17	7	8
1690	18	8	7
1691	16	7	7
1692	16	6	8
1693	18	5	9
1694	16	6	8
1695	17	4	7
1696	17	5	8
1697	20	5	9
1698	18	5	9
1699	16	5	5
1700	18	8	7
1701	18	6	9
1702	16	8	10
1703	16	7	9
1704	15	7	5
1705	16	9	9
1706	18	9	8
1707	15	7	5
1708	14	8	8
1709	15	7	8
1710	15	8	7
1711	15	8	9
1712	17	8	7
1713	16	7	9
1714	15	7	10
1715	16	6	6
1716	16	7	6
1717	16	8	9
1718	16	7	6
1719	16	8	9
1720	17	9	9
1721	15	8	8
1722	18	9	7
1723	19	7	8
1724	18	8	7
1725	17	8	6
1726	15	8	6
1727	15	7	8
1728	16	8	7
1729	17	8	9
1730	16	8	7
1731	14	8	7
1732	15	9	7
1733	17	10	8
1734	15	6	7
1735	18	8	9
1736	19	8	8
1737	18	10	7
1738	16	10	7
1739	18	9	7
1740	16	10	7
1741	18	12	6
1742	17	9	6
1743	13	7	8
1744	15	10	8
1745	15	11	9
1746	13	8	6
1747	15	11	6
1748	16	10	6
1749	13	12	7
1750	16	10	9
1751	13	9	8
1752	12	10	6
1753	14	12	8
1754	14	9	7
1755	12	9	7
1756	15	9	8
1757	15	10	8
1758	14	8	6
1759	17	7	8
1760	14	10	9
1761	15	7	9
1762	14	9	7
1763	13	10	8
1764	14	8	7
1765	14	8	8
1766	14	9	7
1767	15	10	6
1768	15	8	5
1769	14	9	8
1770	14	8	8
1771	13	7	6
1772	11	8	6
1773	11	10	5
1774	15	7	5
1775	11	8	5
1776	13	8	8
1777	12	8	10
1778	13	9	8
1779	14	7	7
1780	14	9	7
1781	14	8	9
1782	18	8	9
1783	14	8	10
1784	13	8	10
1785	13	10	9
1786	13	10	8
1787	13	8	8
1788	14	9	6
1789	14	9	8
1790	13	9	8
1791	11	6	11
1792	12	8	10
1793	14	8	10
1794	13	6	7
1795	14	8	7
1796	13	8	10
1797	12	10	5
1798	15	8	11
1799	14	8	7
1800	11	8	9
1801	12	6	6
1802	11	7	8
1803	13	8	8
1804	14	5	9
1805	13	5	12
1806	14	6	9
1807	15	4	9
1808	14	5	10
1809	14	5	8
1810	13	5	9
1811	12	6	12
1812	12	6	9
1813	14	5	10
1814	12	5	10
1815	15	5	10
1816	14	7	9
1817	12	4	11
1818	11	5	9
1819	12	2	9
1820	11	3	7
1821	12	5	10
1822	13	3	11
1823	13	5	12
1824	12	6	10
1825	13	4	6
1826	14	6	9
1827	12	6	10
1828	12	7	12
1829	12	6	8
1830	12	6	9
1831	12	6	9
1832	12	5	8
1833	11	5	8
1834	11	7	9
1835	13	4	9
1836	13	6	9
1837	15	5	5
1838	14	5	7
1839	13	4	6
1840	13	6	9
1841	14	7	7
1842	12	6	8
1843	14	7	7
1844	14	5	10
1845	13	7	8
1846	13	8	6
1847	15	7	9
1848	15	7	9
1849	14	7	10
1850	16	6	12
1851	13	7	7
1852	13	6	6
1853	13	7	8
1854	14	5	7
1855	13	6	7
1856	13	5	8
1857	14	6	7
1858	13	7	7
1859	14	7	7
1860	14	6	6
1861	15	5	6
1862	13	7	7
1863	14	7	8
1864	15	7	8
1865	13	9	7
1866	13	7	10
1867	14	7	7
1868	13	9	8
1869	13	6	8
1870	16	7	7
1871	13	6	6
1872	14	6	5
1873	13	9	7
1874	13	8	5
1875	15	7	7
1876	14	6	5
1877	15	9	4
1878	14	8	7
1879	10	8	8
1880	13	6	9
1881	12	6	5
1882	12	8	8
1883	13	9	7
1884	9	10	6
1885	12	8	6
1886	13	9	8
1887	11	8	10
1888	11	6	9
1889	13	9	8
1890	12	7	10
1891	13	8	9
1892	14	9	7
1893	12	6	9
1894	14	8	10
1895	13	9	12
1896	12	6	8
1897	15	8	7
1898	12	8	15
1899	11	7	11
1900	13	8	10
1901	12	11	10
1902	13	10	10
1903	11	6	11
1904	12	7	10
1905	14	8	9
1906	14	7	10
1907	14	9	9
1908	14	9	10
1909	12	9	10
1910	14	9	12
1911	15	9	13
1912	13	9	10
1913	14	8	7
1914	12	10	5
1915	16	8	9
1916	14	9	9
1917	15	9	8
1918	14	8	9
1919	13	9	8
1920	15	11	7
1921	15	10	6
1922	15	10	7
1923	15	10	7
1924	14	8	5
1925	15	8	6
1926	14	9	6
1927	13	9	5
1928	12	9	7
1929	13	9	6
1930	12	9	6
1931	12	7	7
1932	13	7	5
1933	14	8	7
1934	16	9	7
1935	15	9	6
1936	12	8	8
1937	13	11	7
1938	14	8	5
1939	14	7	7
1940	15	7	7
1941	16	8	9
1942	14	8	8
1943	16	8	6
1944	16	8	9
1945	15	4	9
1946	13	7	6
1947	14	7	7
1948	14	7	5
1949	15	7	6
1950	13	8	7
1951	14	7	9
1952	15	6	7
1953	14	8	4
1954	15	7	7
1955	14	8	6
1956	13	8	2
1957	12	6	6
1958	13	8	7
1959	10	11	7
1960	12	11	6
1961	13	10	7
1962	13	8	8
1963	15	10	8
1964	12	8	8
1965	12	9	7
1966	14	9	9
1967	12	10	8
1968	13	7	8
1969	13	7	9
1970	12	8	9
1971	13	8	8
1972	12	7	10
1973	13	9	8
1974	14	9	6
1975	12	9	7
1976	13	8	5
1977	11	5	6
1978	12	8	6
1979	10	5	5
1980	12	9	8
1981	15	7	5
1982	11	8	7
1983	11	4	7
1984	16	6	7
1985	12	9	7
1986	14	8	8
1987	12	7	9
1988	12	8	6
1989	12	8	6
1990	13	8	6
1991	15	5	8
1992	13	8	7
1993	12	7	6
1994	14	7	5
1995	12	7	7
1996	13	6	7
1997	11	5	10
[truncated: 48,003 more rows]

[truncated: 27 more sheets: Fig.4I, Fig.5B, Fig. 5E, Fig. 5F, Fig.5G, Fig.5J, Fig.6D, Fig.6E, Fig.6F, Fig.6G, Fig.7B, Fig.7D, Fig.7E, Fig.7F, Fig. S1, Fig. S2, Fig. S3-4, Fig. S5, Fig. S6, Fig. S7 …]
